# Supplementary material for: trans-Bis(methanol-κO)bis­(quinoline-2-carboxyl­ato-κ2 N,O)manganese(II)
Source: Acta Crystallogr Sect E Struct Rep Online. 2008 Oct 11;64(Pt 11):m1383–4. doi: 10.1107/S1600536808031905 (PMC2959585; doi:10.1107/S1600536808031905)
Supplement: Supplementary file 1 [file e-64-m1383-sup1.cif]

##############################################################################
###                                                                        ###
###        Electronic paper (Acta Crystallographica Section E)             ###
###                                                                        ###
##############################################################################
#                                                                            #
# This CIF contains the data in a paper accepted for publication in Acta     #
# Crystallographica Section E. It conforms to the requirements of Notes      #
# for Authors for Section E, and has been peer reviewed under the auspices   #
# of the IUCr Commission on Journals.                                        #
#                                                                            #
# Full details of the Crystallographic Information File format               #
# are given in the paper "The Crystallographic Information File (CIF):       #
# a New Standard Archive File for Crystallography" by S. R. Hall, F. H.      #
# Allen and I. D. Brown [Acta Cryst. (1991), A47, 655-685].                  #
#                                                                            #
# The current version of the core CIF dictionary is obtainable from          #
# ftp://ftp.iucr.org/pub/cif_core.dic. The current version number is 2.4.    #
#                                                                            #
# Software is freely available for graphical display of the structure(s) in  #
# this CIF.  For information consult the CIF home page http://www.iucr.org/  #
# cif/home.html                                                              #
#                                                                            #
# This file may be used for bona fide research purposes within the           #
# scientific community so long as proper attribution is given to the journal # 
# article from which it was obtained.                                        #
#                                                                            #
##############################################################################
                                             
data_I
_audit_creation_method     SHELXL-97
_chemical_name_systematic
;
<i>trans</i>-Bis(methanol-\kO)bis(quinoline-2-carboxylato-\k^2^N,O)manganese(II)
;
_chemical_name_common     ?
_chemical_formula_moiety     'C22 H20 Mn N2 O6'
_chemical_formula_sum     'C22 H20 Mn N2 O6'
_chemical_formula_iupac     '[Mn (C10 H6 N O2)2 (C H4 O)2]'
_chemical_formula_weight     463.34
_chemical_melting_point     ?
_symmetry_cell_setting     monoclinic
_symmetry_space_group_name_H-M     'P 21/n'
_symmetry_space_group_name_Hall     '-P 2yn'
loop_
    _symmetry_equiv_pos_as_xyz
    'x, y, z'
    '-x+1/2, y+1/2, -z+1/2'
    '-x, -y, -z'
    'x-1/2, -y-1/2, z-1/2'
_cell_length_a     10.596(5)
_cell_length_b     7.243(3)
_cell_length_c     13.534(3)
_cell_angle_alpha     90.00
_cell_angle_beta     106.59(4)
_cell_angle_gamma     90.00
_cell_volume     995.5(7)
_cell_formula_units_Z     2
_cell_measurement_reflns_used     3842
_cell_measurement_theta_min     3
_cell_measurement_theta_max     26
_cell_measurement_temperature     100.0(10)
_exptl_crystal_description     block
_exptl_crystal_colour     yellow
_exptl_crystal_size_max     0.432
_exptl_crystal_size_mid     0.116
_exptl_crystal_size_min     0.092
_exptl_crystal_density_diffrn     1.546
_exptl_crystal_density_meas     ?
_exptl_crystal_density_method     'not measured'
_exptl_crystal_F_000     478
_exptl_absorpt_coefficient_mu     0.707
_exptl_absorpt_correction_type     analytical
_exptl_absorpt_process_details     '(CrysAlis RED; Oxford Diffraction, 2006)'
_exptl_absorpt_correction_T_min     0.873
_exptl_absorpt_correction_T_max     0.902
_exptl_special_details
;
;
_diffrn_ambient_temperature     100.0(10)
_diffrn_radiation_type     MoK\a
_diffrn_radiation_wavelength     0.71073
_diffrn_radiation_source     'fine-focus sealed tube'
_diffrn_radiation_monochromator     graphite
_diffrn_measurement_device_type     'Kuma KM-4-CCD \k-axis'
_diffrn_measurement_method     \w
_diffrn_detector_area_resol_mean     ?
_diffrn_reflns_number     5405
_diffrn_reflns_av_R_equivalents     0.0308
_diffrn_reflns_av_sigmaI/netI     0.0407
_diffrn_reflns_theta_min     3.22
_diffrn_reflns_theta_max     26.00
_diffrn_reflns_theta_full     26.00
_diffrn_measured_fraction_theta_max     0.993
_diffrn_measured_fraction_theta_full     0.993
_diffrn_reflns_limit_h_min     -13
_diffrn_reflns_limit_h_max     12
_diffrn_reflns_limit_k_min     -8
_diffrn_reflns_limit_k_max     6
_diffrn_reflns_limit_l_min     -16
_diffrn_reflns_limit_l_max     16
_diffrn_standards_number     0
_diffrn_standards_interval_count     ?
_diffrn_standards_interval_time     ?
_diffrn_standards_decay_%     0
_refine_special_details
;
Refinement of <i>F</i>^2^ against ALL reflections. The weighted <i>R</i>-factor
<i>wR</i> and goodness of fit <i>S</i> are based on <i>F</i>^2^, conventional
<i>R</i>-factors <i>R</i> are based on <i>F</i>, with <i>F</i> set to zero for
negative <i>F</i>^2^. The threshold expression of <i>F</i>^2^ >
\s(<i>F</i>^2^) is used only for calculating <i>R</i>-factors(gt) <i>etc</i>.
and is not relevant to the choice of reflections for refinement.
<i>R</i>-factors based on <i>F</i>^2^ are statistically about twice as large
as those based on <i>F</i>, and <i>R</i>- factors based on ALL data will be
even larger.
;
_reflns_number_total     1924
_reflns_number_gt     1475
_reflns_threshold_expression     I>2\s(I)
_refine_ls_structure_factor_coef     Fsqd
_refine_ls_matrix_type     full
_refine_ls_R_factor_all     0.0478
_refine_ls_R_factor_gt     0.0340
_refine_ls_wR_factor_gt     0.0856
_refine_ls_wR_factor_ref     0.0888
_refine_ls_goodness_of_fit_ref     0.980
_refine_ls_restrained_S_all     0.980
_refine_ls_number_reflns     1924
_refine_ls_number_parameters     146
_refine_ls_number_restraints     0
_refine_ls_hydrogen_treatment     mixed
_refine_ls_weighting_scheme     calc
_refine_ls_weighting_details
                 'calc w=1/[\s^2^(Fo^2^)+(0.0573P)^2^] where P=(Fo^2^+2Fc^2^)/3'
_atom_sites_solution_hydrogens     geom
_atom_sites_solution_primary     direct
_atom_sites_solution_secondary     difmap
_refine_ls_shift/su_max     ?
_refine_ls_shift/su_max_lt     0.001
_refine_ls_shift/su_mean     0.000
_refine_diff_density_max     0.369
_refine_diff_density_min     -0.308
_refine_ls_extinction_method     none
_refine_ls_extinction_coef     ?
loop_
    _atom_type_symbol
    _atom_type_description
    _atom_type_scat_dispersion_real
    _atom_type_scat_dispersion_imag
    _atom_type_scat_source
    'C' 'C' 0.0033 0.0016
                         'International Tables Vol C Tables 4.2.6.8 and 6.1.1.4'
    'H' 'H' 0.0000 0.0000
                         'International Tables Vol C Tables 4.2.6.8 and 6.1.1.4'
    'N' 'N' 0.0061 0.0033
                         'International Tables Vol C Tables 4.2.6.8 and 6.1.1.4'
    'O' 'O' 0.0106 0.0060
                         'International Tables Vol C Tables 4.2.6.8 and 6.1.1.4'
    'Mn' 'Mn' 0.3368 0.7283
                         'International Tables Vol C Tables 4.2.6.8 and 6.1.1.4'
_computing_data_collection
;
CrysAlis CCD (Oxford Diffraction, 2006)
;
_computing_cell_refinement
;
CrysAlis RED (Oxford Diffraction, 2006)
;
_computing_data_reduction
;
CrysAlis RED (Oxford Diffraction, 2006)
;
_computing_structure_solution     'SHELXTL-NT  (Sheldrick, 2008)'
_computing_structure_refinement     'SHELXTL-NT  (Sheldrick, 2008)'
_computing_molecular_graphics     'SHELXTL-NT  (Sheldrick, 2008)'
_computing_publication_material     'SHELXTL-NT  (Sheldrick, 2008)'
loop_
    _atom_site_type_symbol
    _atom_site_label
    _atom_site_fract_x
    _atom_site_fract_y
    _atom_site_fract_z
    _atom_site_U_iso_or_equiv
    _atom_site_adp_type
    _atom_site_calc_flag
    _atom_site_refinement_flags
    _atom_site_occupancy
    _atom_site_disorder_assembly
    _atom_site_disorder_group
    Mn Mn1 0.0000 0.0000 0.0000 0.01282(16) Uani d S 1 . .
    O O1 -0.06256(14) 0.0841(2) -0.15489(11) 0.0151(3) Uani d . 1 . .
    O O2 -0.21857(15) 0.2157(2) -0.28166(11) 0.0235(4) Uani d . 1 . .
    O O3 -0.08755(15) -0.2745(2) -0.04702(12) 0.0179(4) Uani d . 1 . .
    N N1 -0.21067(17) 0.1118(2) -0.02417(13) 0.0126(4) Uani d . 1 . .
    C C1 -0.2606(2) 0.1766(3) -0.11886(16) 0.0137(5) Uani d . 1 . .
    C C2 -0.3844(2) 0.2649(3) -0.15224(16) 0.0166(5) Uani d . 1 . .
    H H2A -0.4157 0.3101 -0.2191 0.020 Uiso calc R 1 . .
    C C3 -0.4573(2) 0.2825(3) -0.08415(17) 0.0187(5) Uani d . 1 . .
    H H3A -0.5391 0.3400 -0.1047 0.022 Uiso calc R 1 . .
    C C4 -0.4091(2) 0.2138(3) 0.01703(16) 0.0156(5) Uani d . 1 . .
    C C5 -0.4793(2) 0.2244(3) 0.09220(17) 0.0184(5) Uani d . 1 . .
    H H5A -0.5612 0.2818 0.0756 0.022 Uiso calc R 1 . .
    C C6 -0.4280(2) 0.1518(3) 0.18819(17) 0.0196(5) Uani d . 1 . .
    H H6A -0.4751 0.1600 0.2364 0.024 Uiso calc R 1 . .
    C C7 -0.3044(2) 0.0644(3) 0.21473(17) 0.0184(5) Uani d . 1 . .
    H H7A -0.2713 0.0136 0.2802 0.022 Uiso calc R 1 . .
    C C8 -0.2318(2) 0.0528(3) 0.14573(16) 0.0153(5) Uani d . 1 . .
    H H8A -0.1494 -0.0031 0.1647 0.018 Uiso calc R 1 . .
    C C9 -0.2833(2) 0.1269(3) 0.04511(16) 0.0132(5) Uani d . 1 . .
    C C10 -0.1752(2) 0.1571(3) -0.19219(16) 0.0145(5) Uani d . 1 . .
    C C11 -0.1393(2) -0.3854(3) 0.02034(17) 0.0207(5) Uani d . 1 . .
    H H11A -0.1730 -0.4990 -0.0136 0.031 Uiso calc R 1 . .
    H H11B -0.2090 -0.3196 0.0373 0.031 Uiso calc R 1 . .
    H H11C -0.0705 -0.4118 0.0823 0.031 Uiso calc R 1 . .
    H H3 -0.141(3) -0.280(4) -0.102(2) 0.050(10) Uiso d . 1 . .
loop_
    _atom_site_aniso_label
    _atom_site_aniso_U_11
    _atom_site_aniso_U_22
    _atom_site_aniso_U_33
    _atom_site_aniso_U_12
    _atom_site_aniso_U_13
    _atom_site_aniso_U_23
    Mn1 0.0121(2) 0.0150(3) 0.0109(2) 0.0008(2) 0.00264(18) 0.0002(2)
    O1 0.0141(8) 0.0196(8) 0.0121(7) 0.0013(6) 0.0045(6) 0.0006(6)
    O2 0.0180(8) 0.0358(10) 0.0161(8) 0.0018(7) 0.0040(7) 0.0060(7)
    O3 0.0188(8) 0.0180(8) 0.0143(8) -0.0024(7) 0.0007(7) 0.0003(7)
    N1 0.0132(9) 0.0113(9) 0.0131(9) -0.0014(7) 0.0035(7) -0.0022(7)
    C1 0.0121(10) 0.0118(11) 0.0168(11) -0.0023(8) 0.0035(9) -0.0017(9)
    C2 0.0149(11) 0.0158(11) 0.0179(11) 0.0003(9) 0.0027(9) 0.0044(9)
    C3 0.0150(11) 0.0148(11) 0.0248(12) 0.0041(9) 0.0032(10) 0.0033(10)
    C4 0.0154(11) 0.0113(10) 0.0200(12) -0.0015(8) 0.0049(9) -0.0031(9)
    C5 0.0141(11) 0.0157(11) 0.0265(13) 0.0004(9) 0.0078(10) -0.0037(10)
    C6 0.0197(12) 0.0205(12) 0.0224(12) -0.0037(10) 0.0120(10) -0.0067(10)
    C7 0.0206(12) 0.0200(11) 0.0148(11) -0.0023(9) 0.0053(10) -0.0010(9)
    C8 0.0144(11) 0.0153(11) 0.0158(11) 0.0013(8) 0.0037(9) -0.0026(8)
    C9 0.0142(11) 0.0095(11) 0.0167(11) -0.0022(8) 0.0056(9) -0.0018(9)
    C10 0.0144(11) 0.0147(11) 0.0119(11) -0.0028(9) -0.0001(9) 0.0003(9)
    C11 0.0228(12) 0.0167(12) 0.0223(12) -0.0006(10) 0.0058(10) 0.0002(10)
_geom_special_details
;
All e.s.d.'s (except the e.s.d. in the dihedral angle between two l.s. planes)
are estimated using the full covariance matrix. The cell e.s.d.'s are taken
into account individually in the estimation of e.s.d.'s in distances, angles
and torsion angles; correlations between e.s.d.'s in cell parameters are only
used when they are defined by crystal symmetry. An approximate (isotropic)
treatment of cell e.s.d.'s is used for estimating e.s.d.'s involving l.s.
planes.
;
loop_
    _geom_bond_atom_site_label_1
    _geom_bond_atom_site_label_2
    _geom_bond_site_symmetry_2
    _geom_bond_distance
    _geom_bond_publ_flag
    Mn1 O1 . 2.100(2) ?
    Mn1 O3 . 2.209(2) ?
    Mn1 N1 . 2.308(2) ?
    Mn1 O1 3_555 2.100(2) ?
    Mn1 O3 3_555 2.209(2) ?
    Mn1 N1 3_555 2.308(2) ?
    O1 C10 . 1.271(3) ?
    O2 C10 . 1.241(3) ?
    O3 C11 . 1.436(3) ?
    O3 H3 . 0.80(3) no
    N1 C1 . 1.325(3) ?
    N1 C9 . 1.377(3) ?
    C1 C10 . 1.529(3) no
    C1 C2 . 1.413(3) no
    C2 C3 . 1.367(3) no
    C3 C4 . 1.409(3) no
    C4 C9 . 1.424(3) no
    C4 C5 . 1.424(3) no
    C5 C6 . 1.363(3) no
    C6 C7 . 1.406(3) no
    C7 C8 . 1.372(3) no
    C8 C9 . 1.420(3) no
    C2 H2A . 0.93 no
    C3 H3A . 0.93 no
    C5 H5A . 0.93 no
    C6 H6A . 0.93 no
    C7 H7A . 0.93 no
    C8 H8A . 0.93 no
    C11 H11A . 0.96 no
    C11 H11B . 0.96 no
    C11 H11C . 0.96 no
loop_
    _geom_angle_atom_site_label_1
    _geom_angle_atom_site_label_2
    _geom_angle_atom_site_label_3
    _geom_angle_site_symmetry_1
    _geom_angle_site_symmetry_3
    _geom_angle
    _geom_angle_publ_flag
    O1 Mn1 O3 . . 89.23(7) ?
    O1 Mn1 N1 . . 74.93(7) ?
    O1 Mn1 O1 . 3_555 180.00 ?
    O1 Mn1 O3 . 3_555 90.77(7) ?
    O1 Mn1 N1 . 3_555 105.07(7) ?
    O3 Mn1 N1 . . 88.01(7) ?
    O1 Mn1 O3 3_555 . 90.77(7) ?
    O3 Mn1 O3 . 3_555 180.00 ?
    O3 Mn1 N1 . 3_555 91.99(7) ?
    O1 Mn1 N1 3_555 . 105.07(7) ?
    O3 Mn1 N1 3_555 . 91.99(7) ?
    N1 Mn1 N1 . 3_555 180.00 ?
    O1 Mn1 O3 3_555 3_555 89.23(7) ?
    O1 Mn1 N1 3_555 3_555 74.93(7) ?
    O3 Mn1 N1 3_555 3_555 88.01(7) ?
    Mn1 O1 C10 . . 120.67(14) ?
    Mn1 O3 C11 . . 121.70(13) ?
    C11 O3 H3 . . 105(2) no
    Mn1 O3 H3 . . 116(2) no
    Mn1 N1 C9 . . 129.59(14) ?
    C1 N1 C9 . . 118.96(19) ?
    Mn1 N1 C1 . . 111.36(15) ?
    C2 C1 C10 . . 120.13(19) no
    N1 C1 C2 . . 123.2(2) ?
    N1 C1 C10 . . 116.64(19) ?
    C1 C2 C3 . . 118.6(2) no
    C2 C3 C4 . . 120.3(2) no
    C3 C4 C9 . . 117.9(2) no
    C5 C4 C9 . . 118.26(19) no
    C3 C4 C5 . . 123.9(2) no
    C4 C5 C6 . . 120.9(2) no
    C5 C6 C7 . . 120.4(2) no
    C6 C7 C8 . . 121.1(2) no
    C7 C8 C9 . . 119.6(2) no
    N1 C9 C8 . . 119.1(2) ?
    C4 C9 C8 . . 119.8(2) no
    N1 C9 C4 . . 121.06(19) ?
    O2 C10 C1 . . 118.6(2) ?
    O1 C10 O2 . . 125.0(2) ?
    O1 C10 C1 . . 116.33(18) ?
    C1 C2 H2A . . 121.00 no
    C3 C2 H2A . . 121.00 no
    C2 C3 H3A . . 120.00 no
    C4 C3 H3A . . 120.00 no
    C4 C5 H5A . . 120.00 no
    C6 C5 H5A . . 120.00 no
    C5 C6 H6A . . 120.00 no
    C7 C6 H6A . . 120.00 no
    C6 C7 H7A . . 119.00 no
    C8 C7 H7A . . 119.00 no
    C7 C8 H8A . . 120.00 no
    C9 C8 H8A . . 120.00 no
    O3 C11 H11A . . 109.00 no
    O3 C11 H11B . . 109.00 no
    O3 C11 H11C . . 109.00 no
    H11A C11 H11B . . 109.00 no
    H11A C11 H11C . . 109.00 no
    H11B C11 H11C . . 110.00 no
loop_
    _geom_torsion_atom_site_label_1
    _geom_torsion_atom_site_label_2
    _geom_torsion_atom_site_label_3
    _geom_torsion_atom_site_label_4
    _geom_torsion_site_symmetry_1
    _geom_torsion_site_symmetry_2
    _geom_torsion_site_symmetry_3
    _geom_torsion_site_symmetry_4
    _geom_torsion
    _geom_torsion_publ_flag
    O3 Mn1 O1 C10 . . . . 89.82(16) no
    N1 Mn1 O1 C10 . . . . 1.67(15) no
    O3 Mn1 O1 C10 3_555 . . . -90.18(16) no
    N1 Mn1 O1 C10 3_555 . . . -178.33(15) no
    O1 Mn1 O3 C11 . . . . -149.62(16) no
    N1 Mn1 O3 C11 . . . . -74.68(16) no
    O1 Mn1 O3 C11 3_555 . . . 30.38(16) no
    N1 Mn1 O3 C11 3_555 . . . 105.32(16) no
    O1 Mn1 N1 C1 . . . . -2.35(14) no
    O1 Mn1 N1 C9 . . . . -178.82(18) no
    O3 Mn1 N1 C1 . . . . -92.09(14) no
    O3 Mn1 N1 C9 . . . . 91.44(17) no
    O1 Mn1 N1 C1 3_555 . . . 177.65(14) no
    O1 Mn1 N1 C9 3_555 . . . 1.18(18) no
    O3 Mn1 N1 C1 3_555 . . . 87.91(14) no
    O3 Mn1 N1 C9 3_555 . . . -88.56(17) no
    Mn1 O1 C10 C1 . . . . -0.8(3) no
    Mn1 O1 C10 O2 . . . . 177.74(17) no
    Mn1 N1 C1 C2 . . . . -175.44(17) no
    C9 N1 C1 C2 . . . . 1.5(3) no
    C9 N1 C1 C10 . . . . 179.63(18) no
    Mn1 N1 C1 C10 . . . . 2.7(2) no
    C1 N1 C9 C8 . . . . 178.2(2) no
    C1 N1 C9 C4 . . . . -1.3(3) no
    Mn1 N1 C9 C4 . . . . 174.99(15) no
    Mn1 N1 C9 C8 . . . . -5.6(3) no
    C10 C1 C2 C3 . . . . -179.0(2) no
    C2 C1 C10 O1 . . . . 176.7(2) no
    N1 C1 C10 O1 . . . . -1.5(3) no
    N1 C1 C10 O2 . . . . 179.83(19) no
    N1 C1 C2 C3 . . . . -0.9(3) no
    C2 C1 C10 O2 . . . . -1.9(3) no
    C1 C2 C3 C4 . . . . 0.1(3) no
    C2 C3 C4 C9 . . . . 0.1(3) no
    C2 C3 C4 C5 . . . . -179.2(2) no
    C3 C4 C9 N1 . . . . 0.5(3) no
    C3 C4 C5 C6 . . . . 178.7(2) no
    C9 C4 C5 C6 . . . . -0.6(3) no
    C5 C4 C9 C8 . . . . 0.4(3) no
    C3 C4 C9 C8 . . . . -178.9(2) no
    C5 C4 C9 N1 . . . . 179.8(2) no
    C4 C5 C6 C7 . . . . -0.1(3) no
    C5 C6 C7 C8 . . . . 1.1(3) no
    C6 C7 C8 C9 . . . . -1.3(3) no
    C7 C8 C9 N1 . . . . -178.9(2) no
    C7 C8 C9 C4 . . . . 0.5(3) no
loop_
    _geom_hbond_atom_site_label_D
    _geom_hbond_atom_site_label_H
    _geom_hbond_atom_site_label_A
    _geom_hbond_site_symmetry_A
    _geom_hbond_distance_DH
    _geom_hbond_distance_HA
    _geom_hbond_distance_DA
    _geom_hbond_angle_DHA
    _geom_hbond_publ_flag
    O3 H3 O2 2_444 0.80(3) 1.83(3) 2.623(3) 172(3) yes
    C2 H2A O1 2_454 0.93 2.58 3.411(3) 148 yes
    C8 H8A O1 3_555 0.93 2.36 3.241(3) 158 yes
data_global
_journal_date_recd_electronic     2008-09-18
_journal_date_accepted     2008-10-03
_journal_name_full     'Acta Crystallographica, Section E'
_journal_year     2008
_journal_volume     64
_journal_issue     11
_journal_page_first     m1383
_journal_page_last     m1384
_journal_paper_category     QM
_journal_coeditor_code     SU2065
_publ_contact_author_name     'Danuta Dobrzy\'nska'
_publ_contact_author_address
;Faculty of Chemistry
Wroc\-law University of Technology
Wybrze\.e Wyspia\'nskiego 27
50-370 Wroc\-law
Poland
;
_publ_contact_author_email     danuta.dobrzynska@pwr.wroc.pl
_publ_contact_author_fax     '48713204360'
_publ_contact_author_phone     '48713204317'
_publ_section_title
;\
<i>trans</i>-Bis(methanol-\k<i>O</i>)bis(quinoline-2-carboxylato-\k^2^<i>N</i>,\
<i>O</i>)manganese(II)
;
loop_
    _publ_author_name
    _publ_author_footnote
    _publ_author_address
    'Dobrzy\'nska, Danuta' .
;
Faculty of Chemistry
Wroc\/law University of Technology
Wybrze\.ze Wyspia\'nskiego 27
50-37 Wroc\/law
Poland
;
    'Jerzykiewicz, B. Lucjan' .
;
Faculty of Chemistry
University of Wroc\/law
Joliot-Curie 14
50-383 Wroc\/law
Poland
;
