# Supplementary material for: trans-Bis(methanol-κO)bis­(quinoline-2-carboxyl­ato-κ2 N,O)manganese(II)
Source: Acta Crystallogr Sect E Struct Rep Online. 2008 Oct 11;64(Pt 11):m1383–4. doi: 10.1107/S1600536808031905 (PMC2959585; doi:10.1107/S1600536808031905)
Supplement: Supplementary file 2 [file e-64-m1383-Isup2.hkl]

# 
# h,k,l, Fc-squared, Fo-squared, sigma(Fo-squared) and status flag 
# 
data_I
_shelx_title ' pw32 in P2(1)/n' 
_shelx_refln_list_code          4 
_shelx_F_calc_maximum      148.20 
_exptl_crystal_F_000       478.00 
_reflns_d_resolution_high  0.8107 
 
loop_ 
 _symmetry_equiv_pos_as_xyz 
 'x, y, z' 
 '-x+1/2, y+1/2, -z+1/2' 
 '-x, -y, -z' 
 'x-1/2, -y-1/2, z-1/2' 
 
_cell_length_a    10.5960 
_cell_length_b     7.2430 
_cell_length_c    13.5340 
_cell_angle_alpha  90.000 
_cell_angle_beta  106.590 
_cell_angle_gamma  90.000 
 
_shelx_F_squared_multiplier     1.000 
 
loop_ 
 _refln_index_h 
 _refln_index_k 
 _refln_index_l 
 _refln_F_squared_calc 
 _refln_F_squared_meas 
 _refln_F_squared_sigma 
 _refln_observed_status 
   2   0   0       18.47       17.52      3.53 o 
   4   0   0     4059.76     4057.56    114.74 o 
   6   0   0      300.88      342.77     12.06 o 
   8   0   0       53.77       46.08     13.19 o 
  10   0   0      607.98      564.56     29.02 o 
  12   0   0       84.29       62.99     25.75 o 
   1   1   0     2030.68     2080.12     22.70 o 
   2   1   0     5591.42     5600.10     93.21 o 
   3   1   0     2622.64     2468.25     28.27 o 
   4   1   0     3851.31     4015.93     51.41 o 
   5   1   0     1526.31     1362.75     11.00 o 
   6   1   0      317.34      291.85      8.08 o 
   7   1   0      231.40      226.64      9.14 o 
   8   1   0       11.67       12.35      9.95 o 
   9   1   0      237.56      226.64     15.92 o 
  10   1   0       24.14       16.16     16.06 o 
  11   1   0       99.31      128.28     17.77 o 
  12   1   0       69.52       42.80     18.20 o 
   0   2   0     2783.21     2958.38     79.49 o 
   1   2   0    18139.24    20213.57    134.20 o 
   2   2   0       10.86        8.18      2.80 o 
   3   2   0      112.24      140.40      6.34 o 
   4   2   0     1627.90     1725.03     27.36 o 
   5   2   0     1103.45     1229.81     31.04 o 
   6   2   0     2190.02     2122.86     37.28 o 
   7   2   0        2.12        8.99      8.65 o 
   8   2   0      253.11      283.09     10.60 o 
   9   2   0      151.02      127.26     12.04 o 
  10   2   0       74.61       63.43     12.31 o 
  11   2   0       11.81        1.93     17.94 o 
  12   2   0      119.85       90.45     20.74 o 
   1   3   0     2783.76     2769.18     13.75 o 
   2   3   0     1493.36     1650.69     18.03 o 
   3   3   0     1945.88     1936.45     17.11 o 
   4   3   0     2487.75     2677.43     17.77 o 
   5   3   0       45.33       29.99      5.48 o 
   6   3   0       41.25       40.27      7.21 o 
   7   3   0      330.93      397.31     15.07 o 
   8   3   0       23.09       16.28      8.91 o 
   9   3   0      694.18      606.80     17.94 o 
  10   3   0        0.57       13.11     12.03 o 
  11   3   0      157.21      139.84     17.52 o 
   0   4   0      955.71      987.71     30.80 o 
   1   4   0       41.14       36.50      5.26 o 
   2   4   0     3026.56     3184.77     47.30 o 
   3   4   0        0.09        1.14      4.63 o 
   4   4   0      431.18      390.52      8.04 o 
   5   4   0        1.56        1.65      6.25 o 
   6   4   0      211.31      195.71     11.28 o 
   7   4   0       83.18       58.45     12.57 o 
   8   4   0      890.36      778.40     22.72 o 
   9   4   0        6.60       13.24     12.48 o 
  10   4   0      465.02      587.07     22.18 o 
  11   4   0        7.90       17.86     14.51 o 
   1   5   0      185.16      175.56      7.15 o 
   2   5   0      153.81      169.18      6.74 o 
   3   5   0      120.92      110.00      7.40 o 
   4   5   0        2.32        7.18      6.19 o 
   5   5   0      923.22      954.08     18.50 o 
   6   5   0       50.32       37.48     11.32 o 
   7   5   0      884.11      939.81     24.04 o 
   8   5   0       82.06       59.37     17.68 o 
   9   5   0      197.98      207.99     17.84 o 
  10   5   0       23.55       26.61     18.50 o 
   0   6   0        1.88        3.06     11.77 o 
   1   6   0        3.40        2.68     10.14 o 
   2   6   0       98.00       96.30      8.65 o 
   3   6   0        6.39        5.68      6.70 o 
   4   6   0      531.43      511.94     10.26 o 
   5   6   0      102.49       89.92     12.57 o 
   6   6   0      465.92      474.06     15.62 o 
   7   6   0      102.14       95.49     17.09 o 
   8   6   0      240.24      258.62     24.09 o 
   9   6   0       22.25       37.01     18.83 o 
   1   7   0      246.83      255.15     15.46 o 
   2   7   0       62.64       38.90     14.03 o 
   3   7   0      194.62      191.60     11.70 o 
   4   7   0        0.50        5.58      9.72 o 
   5   7   0      192.35      187.05     20.36 o 
   6   7   0      114.81       92.04     18.63 o 
   7   7   0      488.62      452.92     25.56 o 
   0   8   0      323.40      313.67     37.05 o 
   1   8   0        5.81       13.33     13.45 o 
   2   8   0      277.43      293.80     21.44 o 
   3   8   0       55.70       46.53     17.20 o 
   4   8   0       22.89       23.69     21.41 o 
   5   8   0       11.16       26.27     21.94 o 
 -11   0   1      210.10      180.78     29.49 o 
  -9   0   1      157.23      158.90     14.73 o 
  -7   0   1      379.87      366.35     17.26 o 
  -5   0   1     1019.58     1001.28     15.03 o 
  -3   0   1      138.52      149.01      8.17 o 
   3   0   1      189.93      171.49     15.19 o 
   5   0   1      273.16      277.36      8.94 o 
   7   0   1      740.30      739.22     38.10 o 
   9   0   1      157.39      175.91     16.40 o 
  11   0   1      421.57      466.54     37.47 o 
 -12   1   1      202.93      197.64     19.59 o 
 -11   1   1       20.89       25.92     15.08 o 
 -10   1   1      155.01      112.39     17.64 o 
  -9   1   1       87.74       86.04     12.24 o 
  -8   1   1      202.52      174.43     11.31 o 
  -7   1   1      646.39      608.88      9.95 o 
  -6   1   1     1236.04     1255.19     32.94 o 
  -5   1   1        0.80        2.12      3.27 o 
  -4   1   1     5647.15     5636.02    129.07 o 
  -3   1   1        0.49        3.65      2.71 o 
  -2   1   1     3069.12     2926.93     48.11 o 
  -1   1   1      585.32      572.34      6.03 o 
   0   1   1     9962.68    10862.42    142.04 o 
   1   1   1     5133.88     5459.33     13.18 o 
   2   1   1     1070.18     1159.21      8.71 o 
   3   1   1      529.68      481.84      9.95 o 
   4   1   1     3599.67     3412.62     15.78 o 
   5   1   1     3483.00     3788.46     22.96 o 
   6   1   1       21.23       27.30      5.47 o 
   7   1   1       77.04       77.76      7.22 o 
   8   1   1      233.57      237.58     16.38 o 
   9   1   1        1.90        5.19      9.05 o 
  10   1   1      991.52      929.55     17.37 o 
  11   1   1      115.40       92.12     15.10 o 
  12   1   1      115.14      114.44     23.86 o 
 -12   2   1       64.83       62.10     16.95 o 
 -11   2   1        3.27        4.04     16.60 o 
 -10   2   1       14.49       13.31     10.54 o 
  -9   2   1      657.91      663.86     13.58 o 
  -8   2   1       70.38       60.48      8.79 o 
  -7   2   1     1060.82      934.46     14.15 o 
  -6   2   1        0.22        1.86      5.30 o 
  -5   2   1     1516.76     1352.00     20.47 o 
  -4   2   1       11.66       16.04      3.32 o 
  -3   2   1     5965.55     6281.12     47.84 o 
  -2   2   1     1719.51     1685.79     16.85 o 
  -1   2   1      259.71      264.02      3.52 o 
   0   2   1        1.14        3.00      2.19 o 
   1   2   1    21961.76    24134.31    355.76 o 
   2   2   1      255.49      246.89      9.20 o 
   3   2   1      331.03      309.77      5.94 o 
   4   2   1        0.58        4.30      3.36 o 
   5   2   1     1915.51     1777.75     34.69 o 
   6   2   1        0.47        6.90      6.60 o 
   7   2   1      102.41       68.57      9.22 o 
   8   2   1        4.60        1.48      8.03 o 
   9   2   1      530.00      492.11     14.23 o 
  10   2   1       46.70       13.44     16.29 o 
  11   2   1      108.20      118.27     17.85 o 
 -11   3   1       55.87       40.12     14.80 o 
 -10   3   1      125.92      133.20     16.67 o 
  -9   3   1       74.12       58.90     11.70 o 
  -8   3   1      542.54      548.15     12.07 o 
  -7   3   1       11.82        7.27      9.50 o 
  -6   3   1      274.45      305.87     10.98 o 
  -5   3   1     1198.16     1167.76     23.77 o 
  -4   3   1      265.05      203.78      6.29 o 
  -3   3   1      313.52      345.73      5.42 o 
  -2   3   1      638.17      633.05      6.21 o 
  -1   3   1       48.32       43.56      3.93 o 
   0   3   1      505.79      402.78      5.46 o 
   1   3   1     3359.63     3382.51     67.20 o 
   2   3   1     6167.80     6459.35     69.58 o 
   3   3   1      769.52      808.07     12.58 o 
   4   3   1      170.26      112.33      5.60 o 
   5   3   1        0.05        3.63      6.93 o 
   6   3   1     1509.55     1635.94     27.04 o 
   7   3   1      103.47      102.94      9.57 o 
   8   3   1      410.17      397.59     13.90 o 
   9   3   1      840.56      782.85     16.61 o 
  10   3   1       79.01       77.13     13.48 o 
  11   3   1        0.06        3.15     13.72 o 
 -11   4   1      538.87      506.29     21.97 o 
 -10   4   1      111.51      101.29     13.96 o 
  -9   4   1      207.57      210.67     14.25 o 
  -8   4   1        9.13       10.65     12.13 o 
  -7   4   1       12.77       22.28     10.03 o 
  -6   4   1      124.14      132.28     11.23 o 
  -5   4   1      467.76      463.46      8.23 o 
  -4   4   1      237.45      272.10      7.27 o 
  -3   4   1     1480.66     1501.68     11.83 o 
  -2   4   1     1844.37     1930.04     34.05 o 
  -1   4   1      367.60      337.19     13.58 o 
   0   4   1      200.22      194.38      5.62 o 
   1   4   1       11.00        8.38      3.61 o 
   2   4   1     3016.39     3316.93     36.72 o 
   3   4   1      465.79      481.41      7.82 o 
   4   4   1      173.95      161.83      8.29 o 
   5   4   1      249.04      244.05     10.93 o 
   6   4   1       27.86       23.40      8.39 o 
   7   4   1      431.93      434.91     18.75 o 
   8   4   1      160.85      139.35     13.64 o 
   9   4   1      405.54      423.71     17.20 o 
  10   4   1        0.65        3.54     13.36 o 
 -10   5   1      275.08      253.03     20.80 o 
  -9   5   1       79.23       63.22     16.50 o 
  -8   5   1     1032.34     1132.20     27.13 o 
  -7   5   1       19.91        9.01     11.91 o 
  -6   5   1      793.28      829.51     21.54 o 
  -5   5   1      122.20      109.47      8.91 o 
  -4   5   1      111.37      110.73      8.17 o 
  -3   5   1       14.59       18.47      5.53 o 
  -2   5   1      766.90      795.28      9.03 o 
  -1   5   1        2.77        5.36      5.76 o 
   0   5   1       74.96       68.31      6.55 o 
   1   5   1      199.76      216.70      8.28 o 
   2   5   1      979.90      970.66     14.59 o 
   3   5   1      240.17      247.97      7.90 o 
   4   5   1      319.24      327.24      8.99 o 
   5   5   1       45.33       44.92     10.07 o 
   6   5   1      685.48      697.06     40.94 o 
   7   5   1        6.04        9.96     14.73 o 
   8   5   1      758.17      753.40     25.56 o 
   9   5   1      110.01       93.79     14.34 o 
  10   5   1        8.33       14.83     15.30 o 
  -9   6   1      237.25      252.31     26.65 o 
  -8   6   1        8.44        7.57     12.67 o 
  -7   6   1      973.97      996.49     17.30 o 
  -6   6   1      104.76       85.25     14.03 o 
  -5   6   1      208.79      223.39     12.61 o 
  -4   6   1       63.36       57.73      7.93 o 
  -3   6   1        3.34        3.78      5.88 o 
  -2   6   1        0.17        2.95      8.22 o 
  -1   6   1      394.33      419.08     11.67 o 
   0   6   1       21.76       18.40     10.54 o 
   1   6   1      167.77      167.43     12.06 o 
   2   6   1       32.34       20.47      7.19 o 
   3   6   1     1841.18     1970.11     40.65 o 
   4   6   1       36.76       35.51      8.79 o 
   5   6   1      785.59      797.21     27.00 o 
   6   6   1        8.85        7.80     10.25 o 
   7   6   1      486.37      511.13     18.67 o 
   8   6   1       15.81       15.91     18.29 o 
   9   6   1       74.64       75.54     18.73 o 
  -7   7   1      128.63      115.71     20.03 o 
  -6   7   1       28.18       36.04     16.04 o 
  -5   7   1        0.31        2.06      9.85 o 
  -4   7   1      180.38      185.29     11.14 o 
  -3   7   1       36.60       34.76     11.46 o 
  -2   7   1       80.75       89.25     14.14 o 
  -1   7   1        0.33        6.71      9.67 o 
   0   7   1      504.40      543.72     15.67 o 
   1   7   1        4.68       15.11     12.16 o 
   2   7   1      272.49      256.34     19.34 o 
   3   7   1        1.14        4.50     14.56 o 
   4   7   1      338.99      331.63     15.28 o 
   5   7   1       68.44       75.83     19.60 o 
   6   7   1      282.65      295.95     19.44 o 
   7   7   1        5.01       13.37     20.14 o 
  -5   8   1       38.15       43.63     24.49 o 
  -4   8   1        5.46        0.00     17.45 o 
  -3   8   1       59.73       48.25     20.26 o 
  -2   8   1       63.89       61.63     16.15 o 
  -1   8   1      336.35      350.57     20.82 o 
   0   8   1        1.03        4.74     17.75 o 
   1   8   1      172.42      181.55     17.42 o 
   2   8   1       69.64       67.21     16.39 o 
   3   8   1      106.91      118.38     24.71 o 
   4   8   1       43.57       45.03     20.15 o 
   5   8   1      214.50      199.69     26.22 o 
 -12   0   2      372.40      367.29     38.59 o 
 -10   0   2        1.44        1.48     14.21 o 
  -8   0   2     1409.61     1388.96     72.85 o 
  -6   0   2     1540.08     1528.33     84.14 o 
  -4   0   2     2224.16     2277.56     19.79 o 
  -2   0   2     9955.42    10115.00     40.00 o 
   2   0   2     1589.01     1508.94     14.58 o 
   4   0   2        7.71       23.65     10.41 o 
   6   0   2       18.05        5.38     10.69 o 
   8   0   2      790.64      850.24     28.44 o 
  10   0   2     1898.69     1824.69     43.62 o 
 -12   1   2       40.29       40.33     14.99 o 
 -11   1   2      189.97      179.80     21.00 o 
 -10   1   2      108.77      115.53     16.85 o 
  -9   1   2      458.92      411.85     21.80 o 
  -8   1   2       68.58       56.59      8.52 o 
  -7   1   2      698.21      748.99     23.21 o 
  -6   1   2      134.93      151.47      5.60 o 
  -5   1   2     2193.75     2232.62     45.95 o 
  -4   1   2       18.49       22.28      3.55 o 
  -3   1   2     4624.28     4617.94     25.18 o 
  -2   1   2     1976.06     2005.62     12.36 o 
  -1   1   2      293.86      264.69      4.39 o 
   0   1   2       91.29       88.07      2.89 o 
   1   1   2     1434.26     1367.66     10.82 o 
   2   1   2     3085.91     3077.05     13.87 o 
   3   1   2      822.87      623.79     11.47 o 
   4   1   2      140.83      150.24      4.45 o 
   5   1   2     1689.68     1699.15     16.21 o 
   6   1   2       49.19       42.66      7.65 o 
   7   1   2      162.54      158.99     10.73 o 
   8   1   2       99.40       75.33     10.48 o 
   9   1   2      401.49      405.97     14.82 o 
  10   1   2      199.21      197.85     15.74 o 
  11   1   2      617.23      663.31     22.75 o 
 -12   2   2        9.69       14.60     20.99 o 
 -11   2   2       10.03        7.32     15.49 o 
 -10   2   2      332.10      354.97     16.07 o 
  -9   2   2      285.61      235.29     13.32 o 
  -8   2   2      733.39      735.87     16.04 o 
  -7   2   2        0.62        3.19      8.90 o 
  -6   2   2     2147.05     2169.24     29.26 o 
  -5   2   2       19.66       25.36      4.62 o 
  -4   2   2     1844.75     1873.17     24.17 o 
  -3   2   2       90.23       98.42      3.44 o 
  -2   2   2      127.73      110.41      3.99 o 
  -1   2   2     1161.81     1252.21      7.61 o 
   0   2   2      146.77      139.49      3.78 o 
   1   2   2     3909.67     4271.62     52.20 o 
   2   2   2        1.90        7.96      4.98 o 
   3   2   2        0.08        0.36      6.47 o 
   4   2   2     1572.82     1690.96     18.47 o 
   5   2   2       59.40       48.47      6.97 o 
   6   2   2     1139.20     1090.18     13.31 o 
   7   2   2      658.63      647.02     18.61 o 
   8   2   2      706.76      687.11     15.22 o 
   9   2   2       67.60       60.50     11.51 o 
  10   2   2       72.73       63.75     18.52 o 
  11   2   2      195.70      154.65     18.92 o 
 -12   3   2        3.81       12.33     14.56 o 
 -11   3   2      614.14      671.39     19.09 o 
 -10   3   2        6.15        6.43     11.07 o 
  -9   3   2      393.52      374.26     12.53 o 
  -8   3   2       51.66       52.03     13.81 o 
  -7   3   2      527.87      563.99     10.37 o 
  -6   3   2      529.97      484.69     12.25 o 
  -5   3   2     1602.92     1682.39     19.75 o 
  -4   3   2        1.35        4.00      4.43 o 
  -3   3   2     1668.62     1668.41     22.81 o 
  -2   3   2       67.21       65.93      4.61 o 
  -1   3   2     1428.83     1350.38     24.30 o 
   0   3   2      190.30      152.84      4.56 o 
   1   3   2     3500.26     3542.44     28.46 o 
   2   3   2     1967.21     2224.22     26.94 o 
   3   3   2      436.57      545.12      8.01 o 
   4   3   2       25.02       27.54      5.28 o 
   5   3   2      529.50      502.24     15.36 o 
   6   3   2      324.23      295.95     11.75 o 
   7   3   2      234.40      229.11     11.30 o 
   8   3   2      704.80      647.94     14.63 o 
   9   3   2      817.84      828.27     20.41 o 
  10   3   2        1.77        9.71     15.72 o 
  11   3   2      122.24      132.37     19.92 o 
 -11   4   2        2.09       13.62     18.92 o 
 -10   4   2      151.20      143.38     14.11 o 
  -9   4   2       67.77       63.00     13.71 o 
  -8   4   2      185.28      170.05     15.04 o 
  -7   4   2      173.64      148.20     10.35 o 
  -6   4   2       23.08       16.26      7.41 o 
  -5   4   2       59.65       59.70     10.27 o 
  -4   4   2      259.98      230.39      7.16 o 
  -3   4   2      156.14      144.76      5.57 o 
  -2   4   2     2855.72     2849.73     35.76 o 
  -1   4   2      144.24      144.30      6.48 o 
   0   4   2      647.62      678.07     15.96 o 
   1   4   2      222.82      199.29      5.30 o 
   2   4   2     7171.13     7874.36     47.42 o 
   3   4   2      307.04      363.29      9.14 o 
   4   4   2       97.14      108.48      7.37 o 
   5   4   2        0.13        4.57      6.66 o 
   6   4   2      679.38      626.31     14.90 o 
   7   4   2        0.36        4.90      8.66 o 
   8   4   2        6.07        5.88     10.82 o 
   9   4   2       26.78       24.95     16.10 o 
  10   4   2      184.33      209.85     24.77 o 
 -10   5   2        2.62        9.73     20.95 o 
  -9   5   2       23.64       33.62     20.21 o 
  -8   5   2      173.80      158.64     14.39 o 
  -7   5   2      667.63      695.25     25.01 o 
  -6   5   2        1.51        8.21      8.48 o 
  -5   5   2       49.89       56.85      8.01 o 
  -4   5   2       93.96       82.50      7.00 o 
  -3   5   2       34.59       30.61      6.58 o 
  -2   5   2      557.10      582.94      7.88 o 
  -1   5   2       81.03       76.81      6.81 o 
   0   5   2      136.47      132.27      8.66 o 
   1   5   2      605.42      567.66      8.52 o 
   2   5   2      209.51      224.71      8.80 o 
   3   5   2     3561.61     3837.20     20.97 o 
   4   5   2     1252.26     1287.01     16.80 o 
   5   5   2      627.22      719.75     16.15 o 
   6   5   2       54.22       57.55     10.56 o 
   7   5   2     1337.68     1281.73     26.54 o 
   8   5   2        2.15        5.13     17.71 o 
   9   5   2        8.45       18.96     16.27 o 
  -9   6   2        0.06        4.37     22.50 o 
  -8   6   2      320.32      319.46     25.88 o 
  -7   6   2      297.02      272.67     18.65 o 
  -6   6   2       95.76       98.55     14.19 o 
  -5   6   2       77.75       65.46      9.47 o 
  -4   6   2      315.06      301.09      9.26 o 
  -3   6   2      289.62      288.64      9.97 o 
  -2   6   2      270.02      265.08      9.41 o 
  -1   6   2      851.47      846.89     14.15 o 
   0   6   2      114.62      103.92     10.05 o 
   1   6   2       24.04       20.85      9.44 o 
   2   6   2      202.45      218.57     13.47 o 
   3   6   2     1284.77     1254.36     15.93 o 
   4   6   2      766.94      830.54     14.98 o 
   5   6   2      138.55       90.39     17.20 o 
   6   6   2      522.93      551.93     28.69 o 
   7   6   2       13.41        0.15     16.82 o 
   8   6   2      180.08      206.16     24.09 o 
  -8   7   2        0.16       12.15     21.74 o 
  -7   7   2       31.99       41.46     15.77 o 
  -6   7   2       25.79       18.96     14.61 o 
  -5   7   2        5.26       16.46     12.11 o 
  -4   7   2        0.30        2.92      9.27 o 
  -3   7   2      489.29      529.03     22.44 o 
  -2   7   2       83.89       65.16     20.75 o 
  -1   7   2     1506.19     1568.18     27.19 o 
   0   7   2        8.39        4.53     10.46 o 
   1   7   2      257.49      262.29     15.45 o 
   2   7   2        0.11        6.82     11.37 o 
   3   7   2      526.07      530.47     20.29 o 
   4   7   2      156.41      114.23     20.00 o 
   5   7   2        1.33       20.58     17.05 o 
   6   7   2        1.10        7.16     17.48 o 
   7   7   2        9.33       11.31     17.18 o 
  -5   8   2        0.03        0.00     15.72 o 
  -4   8   2      178.30      203.04     23.78 o 
  -3   8   2        9.10       13.26     20.28 o 
  -2   8   2        2.31        7.49     14.56 o 
  -1   8   2        8.60        2.33     16.10 o 
   0   8   2      927.67      905.63     22.10 o 
   1   8   2      492.55      494.16     25.16 o 
   2   8   2       22.83       25.91     13.74 o 
   3   8   2      294.94      257.90     17.78 o 
   4   8   2      496.93      460.55     26.68 o 
 -11   0   3       21.74       25.14     22.98 o 
  -9   0   3      950.15      960.74     94.79 o 
  -7   0   3      626.31      588.97     49.72 o 
  -5   0   3     2384.59     2556.25     18.37 o 
  -3   0   3     2378.63     2242.09     89.13 o 
  -1   0   3     4913.48     4859.43    115.02 o 
   1   0   3     3505.70     3477.36     16.13 o 
   3   0   3      315.17      345.88      7.92 o 
   5   0   3      369.60      340.63     17.54 o 
   7   0   3      728.31      749.41     17.16 o 
   9   0   3     1650.26     1742.36     46.53 o 
  11   0   3      291.55      326.49     24.62 o 
 -12   1   3       22.28       32.22     21.29 o 
 -11   1   3       72.64       71.27     15.58 o 
 -10   1   3     1344.22     1325.50     24.34 o 
  -9   1   3       35.16       32.49      9.16 o 
  -8   1   3     1234.47     1262.07     32.11 o 
  -7   1   3      292.56      300.21      7.87 o 
  -6   1   3     1128.92     1218.57     16.18 o 
  -5   1   3        8.06       10.09      4.68 o 
  -4   1   3     3250.66     3129.02     23.78 o 
  -3   1   3     4196.99     4353.64     26.83 o 
  -2   1   3      942.64      856.25      9.67 o 
  -1   1   3       50.74       38.53      3.40 o 
   0   1   3      256.52      295.02      4.35 o 
   1   1   3     2221.75     2156.41     20.54 o 
   2   1   3     1082.60      875.60     23.45 o 
   3   1   3      691.66      737.59      7.45 o 
   4   1   3      951.06      843.21      8.30 o 
   5   1   3       16.84       16.66      7.49 o 
   6   1   3     1082.10     1062.30     15.03 o 
   7   1   3      275.36      270.50     18.05 o 
   8   1   3      556.10      572.38     17.56 o 
   9   1   3       10.00       13.04     12.80 o 
  10   1   3      575.71      622.96     24.19 o 
  11   1   3      145.77      144.39     18.32 o 
 -12   2   3       41.28       38.63     14.46 o 
 -11   2   3     1336.87     1365.97     36.71 o 
 -10   2   3       30.19       25.89     14.24 o 
  -9   2   3       54.13       64.08     13.98 o 
  -8   2   3        0.27        8.72     11.17 o 
  -7   2   3     2603.80     2517.97     38.32 o 
  -6   2   3       83.65       81.36      6.47 o 
  -5   2   3     1171.18     1147.40     15.45 o 
  -4   2   3      137.99      148.30      5.26 o 
  -3   2   3       20.11       14.33      3.14 o 
  -2   2   3        8.08        6.81      2.76 o 
  -1   2   3      329.95      345.76      4.20 o 
   0   2   3       36.12       26.65      4.22 o 
   1   2   3       30.70       14.31      3.76 o 
   2   2   3       29.67       31.25      6.17 o 
   3   2   3     3171.87     3246.96     44.10 o 
   4   2   3      197.59      178.27      8.57 o 
   5   2   3     1609.75     1695.73     25.34 o 
   6   2   3      102.10      100.58     13.23 o 
   7   2   3      523.92      444.63     16.45 o 
   8   2   3       52.36       52.26     13.69 o 
   9   2   3      146.26      157.72     18.12 o 
  10   2   3       54.27       39.12     13.52 o 
  11   2   3      223.26      253.04     21.64 o 
 -12   3   3      413.50      430.30     22.45 o 
 -11   3   3      557.99      541.86     22.04 o 
 -10   3   3        3.54        7.28     16.84 o 
  -9   3   3       15.67       10.01     10.96 o 
  -8   3   3      135.18      121.72     11.24 o 
  -7   3   3       78.39       70.73      8.23 o 
  -6   3   3      639.77      638.50     11.78 o 
  -5   3   3       11.33       21.25      6.63 o 
  -4   3   3      458.48      461.89     12.53 o 
  -3   3   3       14.28       14.23      3.86 o 
  -2   3   3     2592.45     2723.24     16.65 o 
  -1   3   3      816.02      862.49     11.29 o 
   0   3   3     1170.63     1099.42      8.15 o 
   1   3   3       12.05        7.86      3.41 o 
   2   3   3     1988.88     2034.38     12.31 o 
   3   3   3      274.23      273.95      7.79 o 
   4   3   3      320.17      277.71      9.62 o 
   5   3   3      209.07      228.91     14.63 o 
   6   3   3      955.08      974.50     18.67 o 
   7   3   3      388.81      362.30     13.37 o 
   8   3   3      360.84      315.80     22.65 o 
   9   3   3       12.08       11.42     12.99 o 
  10   3   3      144.27      151.97     25.33 o 
 -11   4   3      206.02      187.10     18.81 o 
 -10   4   3       89.96       80.03     22.17 o 
  -9   4   3      240.50      254.61     20.44 o 
  -8   4   3      256.24      215.55     16.21 o 
  -7   4   3      296.82      272.36      9.91 o 
  -6   4   3      810.38      836.41     11.55 o 
  -5   4   3      271.63      257.03      8.19 o 
  -4   4   3      639.31      670.57     15.91 o 
  -3   4   3     1841.95     1782.90     24.45 o 
  -2   4   3        2.67        4.65      4.92 o 
  -1   4   3     1506.29     1479.47     26.56 o 
   0   4   3      249.46      275.75      6.14 o 
   1   4   3      979.08      988.78     15.78 o 
   2   4   3        0.43        1.06      5.17 o 
   3   4   3      212.97      226.32     10.03 o 
   4   4   3       99.65      104.78      9.19 o 
   5   4   3      716.00      727.39     17.47 o 
   6   4   3        0.29        8.77     11.91 o 
   7   4   3      314.37      328.16     20.26 o 
   8   4   3       15.43       16.76     17.25 o 
   9   4   3      260.16      268.28     19.80 o 
  10   4   3        1.90        0.55     19.91 o 
 -10   5   3       69.37       56.69     22.57 o 
  -9   5   3       66.35       49.09     18.15 o 
  -8   5   3     1039.82     1026.80     25.59 o 
  -7   5   3       23.97       20.03     15.02 o 
  -6   5   3      159.30      157.69     15.36 o 
  -5   5   3       21.20       16.19      7.52 o 
  -4   5   3      409.04      427.46      8.93 o 
  -3   5   3      111.63      107.96      7.25 o 
  -2   5   3      879.73      939.62     17.94 o 
  -1   5   3       25.75       29.42      6.26 o 
   0   5   3     1102.95     1217.66     14.69 o 
   1   5   3      107.10       96.22     10.49 o 
   2   5   3     1885.50     2023.41     18.38 o 
   3   5   3      195.49      221.31      9.95 o 
   4   5   3       13.78       15.70     11.13 o 
   5   5   3      107.05       98.83     14.68 o 
   6   5   3      288.54      286.11     18.53 o 
   7   5   3      240.82      217.04     15.08 o 
   8   5   3        1.23       10.03     16.29 o 
   9   5   3       50.16       53.38     21.05 o 
  -9   6   3      253.11      204.22     26.69 o 
  -8   6   3       16.98       19.07     20.41 o 
  -7   6   3        1.12        9.46     13.25 o 
  -6   6   3       70.51       59.65     17.26 o 
  -5   6   3      310.03      298.16     13.40 o 
  -4   6   3       27.79       27.19      9.38 o 
  -3   6   3      814.46      803.15     14.72 o 
  -2   6   3        0.67        2.23     11.41 o 
  -1   6   3      375.35      379.08     14.97 o 
   0   6   3       38.45       34.25     12.48 o 
   1   6   3      525.50      497.23     13.13 o 
   2   6   3      268.38      272.58     14.42 o 
   3   6   3     1732.00     1729.30     21.76 o 
   4   6   3      192.11      141.61     15.91 o 
   5   6   3       31.22       27.37     14.14 o 
   6   6   3       39.62       45.08     17.14 o 
   7   6   3      120.82      131.05     21.47 o 
   8   6   3        3.06        0.00     21.94 o 
  -8   7   3       29.43       16.77     20.59 o 
  -7   7   3       52.38       35.31     21.38 o 
  -6   7   3      159.62      153.71     21.37 o 
  -5   7   3        1.16        3.05     14.49 o 
  -4   7   3      155.83      162.15     19.59 o 
  -3   7   3      277.15      295.87     21.01 o 
  -2   7   3      211.65      216.21     16.76 o 
  -1   7   3       42.29       32.62     13.35 o 
   0   7   3      264.10      269.97     16.13 o 
   1   7   3      180.41      157.39     20.28 o 
   2   7   3      202.46      211.36     14.37 o 
   3   7   3      640.00      633.24     19.42 o 
   4   7   3     1592.75     1606.88     29.46 o 
   5   7   3      388.70      301.85     24.74 o 
   6   7   3      105.50      126.61     21.14 o 
  -5   8   3       12.34       20.28     19.46 o 
  -4   8   3       88.96       71.94     20.73 o 
  -3   8   3      250.52      255.73     36.36 o 
  -2   8   3       13.13        1.23     15.38 o 
  -1   8   3      295.69      326.40     24.29 o 
   0   8   3       63.92       38.87     14.26 o 
   1   8   3      755.48      858.88     27.25 o 
   2   8   3       45.76       42.01     19.40 o 
   3   8   3       24.90       28.30     13.05 o 
   4   8   3      554.14      467.26     30.57 o 
 -12   0   4      206.47      212.00     30.84 o 
 -10   0   4     4702.26     5146.89    288.58 o 
  -8   0   4      513.92      512.58     22.49 o 
  -6   0   4     1252.98     1235.36     19.58 o 
  -4   0   4       11.08       22.31      6.86 o 
  -2   0   4        9.90       19.20     10.20 o 
   0   0   4     3040.20     3058.67     28.11 o 
   2   0   4        4.98        8.26      5.74 o 
   4   0   4      857.90      850.03     14.68 o 
   6   0   4     1175.02     1144.57     33.19 o 
   8   0   4     1366.56     1492.37     24.30 o 
  10   0   4      180.50      178.32     22.13 o 
 -12   1   4      146.64      160.54     18.70 o 
 -11   1   4      579.75      569.44     22.46 o 
 -10   1   4      870.82      899.84     21.31 o 
  -9   1   4      682.43      657.52     26.99 o 
  -8   1   4       17.69       22.10      9.27 o 
  -7   1   4      656.68      699.20     28.76 o 
  -6   1   4      167.07      160.87      5.06 o 
  -5   1   4     1188.07     1180.70     14.47 o 
  -4   1   4     2785.07     3013.98     20.29 o 
  -3   1   4      854.66      777.90     16.68 o 
  -2   1   4      267.24      317.63      7.07 o 
  -1   1   4      645.29      594.87      6.31 o 
   0   1   4      304.82      282.60      4.65 o 
   1   1   4        5.25       16.46      4.07 o 
   2   1   4      959.63      968.94     15.68 o 
   3   1   4     2837.92     2607.78     58.08 o 
   4   1   4       24.64       17.34      5.11 o 
   5   1   4     1312.71     1357.80     22.89 o 
   6   1   4      189.71      186.28     13.41 o 
   7   1   4      949.89      947.74     15.82 o 
   8   1   4        0.08       11.25     12.98 o 
   9   1   4      411.18      421.77     17.61 o 
  10   1   4       41.17       36.73     12.94 o 
  11   1   4      169.34      200.34     16.80 o 
 -12   2   4        1.06       10.99     14.22 o 
 -11   2   4      515.05      499.66     20.35 o 
 -10   2   4      159.81      150.89     12.12 o 
  -9   2   4     1063.51     1016.70     19.19 o 
  -8   2   4     2294.67     2264.59    102.43 o 
  -7   2   4      106.64      106.75      8.11 o 
  -6   2   4     2596.76     2718.94     74.27 o 
  -5   2   4     1394.77     1532.44     13.64 o 
  -4   2   4      614.97      617.48     12.15 o 
  -3   2   4       82.81       81.78      4.14 o 
  -2   2   4      157.04      121.15      5.61 o 
  -1   2   4     1714.14     1721.59     13.17 o 
   0   2   4     1033.55     1062.85      9.13 o 
   1   2   4       26.71       26.93      4.02 o 
   2   2   4     4196.78     4181.87    102.69 o 
   3   2   4        2.67        6.79      5.05 o 
   4   2   4     1625.76     1674.25     14.26 o 
   5   2   4       14.38       14.65      9.32 o 
   6   2   4     1371.94     1280.25     21.28 o 
   7   2   4       11.84       14.24      9.99 o 
   8   2   4      136.62      123.37     16.95 o 
   9   2   4      109.95       97.03     15.78 o 
  10   2   4      177.59      184.55     18.45 o 
 -12   3   4        3.11        8.70     16.99 o 
 -11   3   4      541.87      531.83     21.35 o 
 -10   3   4      769.36      774.95     24.65 o 
  -9   3   4      100.96       93.76     14.55 o 
  -8   3   4      199.54      187.97     15.44 o 
  -7   3   4     1666.18     1716.62     41.90 o 
  -6   3   4      116.55      119.11      7.35 o 
  -5   3   4        2.80        5.15      4.91 o 
  -4   3   4      420.97      434.39      9.21 o 
  -3   3   4     1774.13     1865.97     17.49 o 
  -2   3   4      633.92      727.02     10.46 o 
  -1   3   4     2331.21     2446.72     19.55 o 
   0   3   4      517.36      517.57     10.60 o 
   1   3   4     1079.65     1082.09      9.91 o 
   2   3   4      263.16      251.48      6.18 o 
   3   3   4     1048.23     1036.75     17.12 o 
   4   3   4      174.20      167.69      8.65 o 
   5   3   4       52.65       36.51     12.83 o 
   6   3   4      177.84      161.51     14.60 o 
   7   3   4      324.44      323.03     17.32 o 
   8   3   4        3.74       11.71     14.11 o 
   9   3   4      127.95      137.95     18.51 o 
  10   3   4        0.02       18.87     19.44 o 
 -11   4   4        4.57        2.93     17.54 o 
 -10   4   4       26.15       26.76     16.48 o 
  -9   4   4       41.41       35.09     15.19 o 
  -8   4   4       97.30       82.75     16.44 o 
  -7   4   4       15.52       19.58     11.49 o 
  -6   4   4        1.90        0.00     10.39 o 
  -5   4   4      132.18      132.26      7.44 o 
  -4   4   4     1725.47     1767.40     12.84 o 
  -3   4   4      105.21      103.39      6.70 o 
  -2   4   4     3992.34     4076.10     25.22 o 
  -1   4   4      154.99      171.91      6.41 o 
   0   4   4      231.49      197.95      6.17 o 
   1   4   4      572.01      558.81     11.54 o 
   2   4   4       21.73       14.73     10.65 o 
   3   4   4      491.62      521.63     13.82 o 
   4   4   4       93.70      108.40     11.11 o 
   5   4   4       55.92       39.42     10.36 o 
   6   4   4      255.06      258.81     15.05 o 
   7   4   4      131.22      107.25     15.93 o 
   8   4   4      101.96       94.40     21.06 o 
   9   4   4       24.93       20.35     17.29 o 
 -10   5   4       41.29       25.60     17.61 o 
  -9   5   4      217.92      201.95     19.92 o 
  -8   5   4      189.58      176.85     19.86 o 
  -7   5   4      222.38      193.04     15.27 o 
  -6   5   4      498.77      474.03     13.46 o 
  -5   5   4     1036.87     1066.06     18.54 o 
  -4   5   4      130.76      107.35      9.64 o 
  -3   5   4      117.86      113.57      8.80 o 
  -2   5   4      597.63      612.52     15.26 o 
  -1   5   4      500.48      489.09     10.68 o 
   0   5   4       31.66       23.91     11.27 o 
   1   5   4      755.56      711.13     19.17 o 
   2   5   4      673.92      663.51     16.32 o 
   3   5   4     1016.27      974.87     18.70 o 
   4   5   4      192.51      189.12     15.91 o 
   5   5   4      623.49      690.11     57.95 o 
   6   5   4       35.33       25.70     15.82 o 
   7   5   4      482.68      492.87     19.65 o 
   8   5   4       22.84       47.93     18.33 o 
   9   5   4      109.22      116.72     19.96 o 
  -9   6   4       20.04       23.24     17.88 o 
  -8   6   4      298.18      314.83     23.82 o 
  -7   6   4        3.04        3.05     14.28 o 
  -6   6   4      394.83      390.42     18.20 o 
  -5   6   4       65.25       56.08     15.49 o 
  -4   6   4      262.72      245.39     14.18 o 
  -3   6   4       54.60       43.35     12.17 o 
  -2   6   4      658.88      668.35     26.11 o 
  -1   6   4      502.18      521.69     27.70 o 
   0   6   4      363.92      354.61     16.46 o 
   1   6   4      113.81      105.88     13.82 o 
   2   6   4     1724.17     1882.70     22.72 o 
   3   6   4      425.41      406.86     15.51 o 
   4   6   4      152.73      169.95     18.33 o 
   5   6   4       75.30       57.97     17.21 o 
   6   6   4      220.63      239.97     23.66 o 
   7   6   4        1.63       11.25     13.36 o 
  -8   7   4        3.07        4.95     19.49 o 
  -7   7   4       18.29       11.24     18.50 o 
  -6   7   4       30.84       28.66     17.85 o 
  -5   7   4      327.22      352.31     22.97 o 
  -4   7   4        0.88        8.30     14.64 o 
  -3   7   4     1627.49     1781.18     45.83 o 
  -2   7   4       10.40        9.55     14.78 o 
  -1   7   4      400.45      399.95     25.66 o 
   0   7   4       74.27       83.62     15.12 o 
   1   7   4     1005.23     1002.30     23.20 o 
   2   7   4       18.05       21.78     13.54 o 
   3   7   4      129.17      113.78     15.83 o 
   4   7   4       37.11       27.43     19.42 o 
   5   7   4       47.55       30.80     17.02 o 
   6   7   4      183.17      152.01     24.65 o 
  -5   8   4        0.67       11.52     17.37 o 
  -4   8   4      283.12      282.58     27.20 o 
  -3   8   4        1.96        2.52     16.08 o 
  -2   8   4      101.17       77.55     23.23 o 
  -1   8   4        0.39       15.84     19.92 o 
   0   8   4      641.47      657.57     29.03 o 
   1   8   4      649.87      655.26     27.42 o 
   2   8   4       11.02       15.47     17.99 o 
   3   8   4        1.05        9.92     18.06 o 
 -13   0   5      115.74       97.34     30.96 o 
 -11   0   5       43.84       46.14     16.35 o 
  -9   0   5       35.33       35.86     11.10 o 
  -7   0   5     2079.40     1900.39    145.73 o 
  -5   0   5     4009.86     4346.29    101.21 o 
  -3   0   5      764.36      725.44     32.88 o 
  -1   0   5     2380.33     2481.22     55.27 o 
   1   0   5     3197.36     3290.90     49.05 o 
   3   0   5     2639.78     2892.58     32.51 o 
   5   0   5      962.47      899.32     15.79 o 
   7   0   5     1644.01     1708.55     46.35 o 
   9   0   5      188.75      215.93     17.90 o 
 -12   1   5      107.22      108.95     17.31 o 
 -11   1   5       30.98       25.68     15.14 o 
 -10   1   5     2127.30     2086.75     37.99 o 
  -9   1   5     3042.09     3024.47     90.32 o 
  -8   1   5      112.24      102.20      9.27 o 
  -7   1   5        0.07        5.79      5.91 o 
  -6   1   5     1694.13     1828.54     21.16 o 
  -5   1   5     2159.51     2454.95     17.55 o 
  -4   1   5       71.70      100.23      6.21 o 
  -3   1   5     3256.19     3527.22     31.49 o 
  -2   1   5     2028.20     2105.97     27.03 o 
  -1   1   5       27.10       22.40      4.75 o 
   0   1   5     3629.30     3766.21     59.04 o 
   1   1   5       39.40       28.89      3.48 o 
   2   1   5      858.85      798.37     14.41 o 
   3   1   5       79.02       84.84      6.24 o 
   4   1   5     3439.71     3392.42     35.72 o 
   5   1   5       64.06       52.38      7.72 o 
   6   1   5      247.18      243.12     13.90 o 
   7   1   5        1.58        6.47      9.84 o 
   8   1   5      159.55      152.18     14.32 o 
   9   1   5        0.08        5.05     16.07 o 
  10   1   5       47.64       43.41     18.09 o 
 -12   2   5        2.18        0.19     18.93 o 
 -11   2   5      493.43      413.09     23.68 o 
 -10   2   5        4.58        8.36     15.24 o 
  -9   2   5     1627.73     1672.70     25.74 o 
  -8   2   5       11.02       12.48     11.03 o 
  -7   2   5       14.76       14.63      7.55 o 
  -6   2   5        8.46        4.57      5.18 o 
  -5   2   5        2.70        8.19      6.10 o 
  -4   2   5      391.90      406.47      6.30 o 
  -3   2   5       31.08       65.30      6.28 o 
  -2   2   5      180.87      172.58      4.59 o 
  -1   2   5      702.55      712.78     13.79 o 
   0   2   5      499.26      553.91      7.48 o 
   1   2   5      695.56      592.79     21.75 o 
   2   2   5       10.03       15.65      5.46 o 
   3   2   5     1052.39     1047.21     10.80 o 
   4   2   5      182.71      171.59      9.19 o 
   5   2   5      539.06      543.44     34.38 o 
   6   2   5       22.67       20.05     10.09 o 
   7   2   5      430.07      398.18     14.29 o 
   8   2   5      136.86      115.38     19.37 o 
   9   2   5      131.59      123.05     16.07 o 
  10   2   5       87.33       87.52     25.93 o 
 -12   3   5      181.74      193.13     19.57 o 
 -11   3   5      144.05      146.66     23.90 o 
 -10   3   5       19.28       24.26     15.23 o 
  -9   3   5      141.09      116.72     14.60 o 
  -8   3   5     1713.28     1739.10     49.44 o 
  -7   3   5      544.72      561.70     23.51 o 
  -6   3   5      193.04      179.08     12.03 o 
  -5   3   5       54.17       54.82      6.78 o 
  -4   3   5     2641.37     2708.41     39.26 o 
  -3   3   5        0.08        5.10      4.59 o 
  -2   3   5      250.91      247.42      5.83 o 
  -1   3   5      804.61      907.97     26.03 o 
   0   3   5      464.17      406.82      7.52 o 
   1   3   5      313.59      299.70      8.12 o 
   2   3   5      277.36      263.89      6.79 o 
   3   3   5      592.41      557.51     11.24 o 
   4   3   5      691.73      630.37      9.99 o 
   5   3   5      790.10      750.77     14.41 o 
   6   3   5      793.88      784.22     20.04 o 
   7   3   5       60.30       52.73     13.86 o 
   8   3   5      799.42      849.95     20.26 o 
   9   3   5       14.13        6.22     17.68 o 
  10   3   5      356.33      362.19     23.02 o 
 -11   4   5       59.32       55.73     20.83 o 
 -10   4   5        5.49       14.53     16.56 o 
  -9   4   5       91.20       95.65     16.23 o 
  -8   4   5      356.78      320.01     22.75 o 
  -7   4   5      624.31      640.28     17.36 o 
  -6   4   5       28.37       17.60     13.75 o 
  -5   4   5      916.14      912.10     13.38 o 
  -4   4   5        0.83        3.28      6.24 o 
  -3   4   5     2957.24     2996.58     35.45 o 
  -2   4   5      430.78      508.41     14.15 o 
  -1   4   5     2102.16     2158.71     27.51 o 
   0   4   5       63.93       46.92      6.81 o 
   1   4   5      201.42      174.96     12.52 o 
   2   4   5      103.59       92.27     10.43 o 
   3   4   5     2006.23     2120.90     25.03 o 
   4   4   5      658.17      640.36     10.80 o 
   5   4   5       51.49       68.18     13.75 o 
   6   4   5        1.81       20.13     12.35 o 
   7   4   5      301.56      312.07     18.75 o 
   8   4   5       13.44        6.23     16.84 o 
   9   4   5       94.22       74.43     17.40 o 
 -10   5   5       11.19       20.16     21.47 o 
  -9   5   5       15.75       12.20     16.57 o 
  -8   5   5      488.71      512.76     20.34 o 
  -7   5   5      260.33      243.84     16.83 o 
  -6   5   5      743.28      785.00     27.16 o 
  -5   5   5       87.18       82.68     15.91 o 
  -4   5   5      214.08      224.60     12.19 o 
  -3   5   5        0.20        0.00     10.12 o 
  -2   5   5     1220.35     1305.06     16.89 o 
  -1   5   5        0.77        8.00      7.74 o 
   0   5   5      162.60      158.59     11.48 o 
   1   5   5       55.76       42.88     11.35 o 
   2   5   5     1719.22     1868.20     21.53 o 
   3   5   5       80.99       61.58     14.53 o 
   4   5   5      101.22       99.75     17.76 o 
   5   5   5       11.07       14.40     11.42 o 
   6   5   5      153.22      162.67     20.77 o 
   7   5   5       29.24       26.24     21.76 o 
   8   5   5       40.41       21.24     17.50 o 
  -9   6   5      182.15      167.91     37.06 o 
  -8   6   5        2.20       11.76     18.23 o 
  -7   6   5      327.70      311.38     20.90 o 
  -6   6   5        2.21        9.45     12.80 o 
  -5   6   5      465.48      483.13     16.86 o 
  -4   6   5      130.86      117.77     13.38 o 
  -3   6   5      509.14      500.20     15.39 o 
  -2   6   5       25.88       30.14     14.29 o 
  -1   6   5      114.73       89.32     15.55 o 
   0   6   5      154.57      144.74     13.79 o 
   1   6   5      272.26      277.38     15.64 o 
   2   6   5      442.98      473.17     16.91 o 
   3   6   5       84.37       64.96     12.60 o 
   4   6   5       37.73       33.29     18.75 o 
   5   6   5      526.71      507.09     56.80 o 
   6   6   5      113.21      114.66     25.05 o 
   7   6   5       85.67       78.56     25.26 o 
  -7   7   5      121.44      114.86     23.11 o 
  -6   7   5      169.00      160.61     20.36 o 
  -5   7   5       19.47       10.41     15.64 o 
  -4   7   5      705.22      763.70     26.31 o 
  -3   7   5        7.50       11.66     16.17 o 
  -2   7   5      347.55      345.85     22.52 o 
  -1   7   5        0.53        0.55     13.30 o 
   0   7   5      355.92      371.01     20.14 o 
   1   7   5       14.52        0.56     18.35 o 
   2   7   5       43.51       42.24     14.18 o 
   3   7   5      275.57      286.64     18.13 o 
   4   7   5      191.95      195.14     21.33 o 
   5   7   5      100.40      112.56     26.19 o 
  -5   8   5      361.23      387.61     27.45 o 
  -4   8   5       38.24       44.97     19.92 o 
  -3   8   5       99.63       95.11     21.17 o 
  -2   8   5       28.13       27.66     21.63 o 
  -1   8   5      200.62      202.36     23.32 o 
   0   8   5        0.26       21.96     21.01 o 
   1   8   5      387.27      406.83     26.01 o 
   2   8   5      115.69       81.83     18.23 o 
   3   8   5       24.56       36.55     21.41 o 
 -10   0   6      151.84      144.28     24.95 o 
  -8   0   6      167.69      172.74     24.79 o 
  -6   0   6      578.69      570.64     12.24 o 
  -4   0   6      160.58      249.45      9.00 o 
  -2   0   6     3763.24     3968.79     37.90 o 
   0   0   6     4564.75     4886.79     22.12 o 
   2   0   6      189.16      257.33     13.29 o 
   4   0   6       98.85       98.07     12.19 o 
   6   0   6        1.73        8.10     12.43 o 
   8   0   6     1253.88     1296.90     24.48 o 
  10   0   6      356.39      374.64     42.96 o 
 -12   1   6       19.69       13.66     17.87 o 
 -11   1   6      213.14      185.40     16.41 o 
 -10   1   6      107.86      116.02     20.88 o 
  -9   1   6     1041.49     1042.76     19.77 o 
  -8   1   6      153.12      156.39     10.14 o 
  -7   1   6       67.65       77.68      7.75 o 
  -6   1   6      153.87      139.43      5.28 o 
  -5   1   6      697.77      678.88      8.66 o 
  -4   1   6       55.05       36.48      4.31 o 
  -3   1   6      428.54      404.12      7.86 o 
  -2   1   6       34.95       47.03      5.66 o 
  -1   1   6     1625.71     1605.83     20.45 o 
   0   1   6     2638.96     3118.86     52.87 o 
   1   1   6     2387.77     2532.34     21.71 o 
   2   1   6        0.26        7.49      3.84 o 
   3   1   6     1069.27      966.38     18.93 o 
   4   1   6        0.32        2.51      5.24 o 
   5   1   6     2012.23     2052.89     23.55 o 
   6   1   6     2671.60     2733.61     25.23 o 
   7   1   6       69.81       66.00     13.07 o 
   8   1   6      137.81      159.77     22.20 o 
   9   1   6       84.64       86.38     21.64 o 
  10   1   6       21.78       25.67     18.36 o 
 -12   2   6       52.22       64.74     21.72 o 
 -11   2   6      174.96      156.04     18.44 o 
 -10   2   6      374.53      404.65     21.23 o 
  -9   2   6      226.38      188.95     24.75 o 
  -8   2   6      470.36      453.17     23.59 o 
  -7   2   6      919.80      974.77     15.80 o 
  -6   2   6     2269.50     2420.76     42.75 o 
  -5   2   6       92.28      102.82      8.02 o 
  -4   2   6      678.90      684.85      9.12 o 
  -3   2   6     1436.18     1625.60     13.09 o 
  -2   2   6      500.25      400.49      5.41 o 
  -1   2   6      164.50      199.54      6.91 o 
   0   2   6     3310.23     3384.20     74.15 o 
   1   2   6     1001.51     1092.24     17.34 o 
   2   2   6     2601.40     2539.52     50.05 o 
   3   2   6       16.69       16.10      8.87 o 
   4   2   6     5145.54     5406.46     55.46 o 
   5   2   6      437.27      441.41     12.54 o 
   6   2   6       44.72       49.63     12.45 o 
   7   2   6      223.60      192.86     13.95 o 
   8   2   6      149.94      144.72     20.90 o 
   9   2   6        4.99        5.05     14.27 o 
  10   2   6       23.18       27.57     17.35 o 
 -12   3   6       64.54       63.78     18.40 o 
 -11   3   6       16.08       22.09     13.70 o 
 -10   3   6       50.76       48.49     19.00 o 
  -9   3   6      191.08      161.02     15.25 o 
  -8   3   6     1174.33     1186.25     50.43 o 
  -7   3   6       26.48       28.45      9.60 o 
  -6   3   6      507.86      481.32     13.82 o 
  -5   3   6     1991.94     2064.83     16.36 o 
  -4   3   6       11.32        9.28      4.98 o 
  -3   3   6      810.77      819.35     12.32 o 
  -2   3   6      827.90      832.59     14.54 o 
  -1   3   6     2811.43     3158.60     42.17 o 
   0   3   6      683.11      709.03     13.65 o 
   1   3   6      407.80      349.49      6.78 o 
   2   3   6       11.66       14.69      5.25 o 
   3   3   6      932.67      949.80     21.59 o 
   4   3   6       98.00       84.62      7.83 o 
   5   3   6       93.77       91.28     15.41 o 
   6   3   6       54.03       45.66     12.06 o 
   7   3   6      731.49      759.39     20.79 o 
   8   3   6       88.13       77.01     17.26 o 
   9   3   6      167.84      150.20     18.94 o 
 -11   4   6       51.83       57.49     21.65 o 
 -10   4   6      200.53      214.24     20.21 o 
  -9   4   6       14.71       10.08     14.30 o 
  -8   4   6     1218.52     1285.63     69.48 o 
  -7   4   6       26.30       16.40     10.56 o 
  -6   4   6       77.87       70.79      9.05 o 
  -5   4   6      186.61      180.80     11.16 o 
  -4   4   6     1464.95     1538.28     22.75 o 
  -3   4   6        2.32        9.68      9.32 o 
  -2   4   6      537.35      517.98     11.86 o 
  -1   4   6      374.27      404.14      9.30 o 
   0   4   6        5.76        4.89      5.74 o 
   1   4   6        6.36       11.84      9.89 o 
   2   4   6      193.01      199.89     10.13 o 
   3   4   6      126.36      126.21      8.78 o 
   4   4   6       69.98       55.42     12.07 o 
   5   4   6      566.36      549.17     17.81 o 
   6   4   6     1071.46     1155.94     42.81 o 
   7   4   6       25.16       21.20     15.34 o 
   8   4   6      329.56      325.68     20.19 o 
 -10   5   6       95.10      101.11     22.02 o 
  -9   5   6      421.93      459.81     34.91 o 
  -8   5   6       16.05        6.44     17.51 o 
  -7   5   6     2456.09     2635.22     93.62 o 
  -6   5   6      324.69      336.90     14.30 o 
  -5   5   6      191.84      172.44     16.52 o 
  -4   5   6       16.28        8.57     13.59 o 
  -3   5   6      426.72      438.89     15.91 o 
  -2   5   6       12.78       13.00      8.90 o 
  -1   5   6        4.42        7.18     10.21 o 
   0   5   6      129.05      123.50     12.69 o 
   1   5   6      686.89      749.41     23.87 o 
   2   5   6        0.03        2.45     13.28 o 
   3   5   6      210.99      192.18     12.84 o 
   4   5   6      613.48      650.13     31.96 o 
   5   5   6      418.02      444.21     21.58 o 
   6   5   6        3.33        0.00     17.54 o 
   7   5   6      434.73      438.28     21.32 o 
   8   5   6      140.16      171.89     22.22 o 
  -9   6   6       11.92       14.83     25.57 o 
  -8   6   6      286.81      297.00     21.55 o 
  -7   6   6       60.56       48.38     15.49 o 
  -6   6   6      779.65      824.86     18.97 o 
  -5   6   6      487.68      515.83     23.43 o 
  -4   6   6      505.13      544.62     24.48 o 
  -3   6   6        1.86        1.41     12.17 o 
  -2   6   6      406.58      410.90     29.48 o 
  -1   6   6       69.55       69.82     14.54 o 
   0   6   6      205.75      201.56     20.34 o 
   1   6   6        8.38       12.59     11.69 o 
   2   6   6      360.81      335.64     20.61 o 
   3   6   6        9.54       13.87     12.73 o 
   4   6   6      340.45      351.14     24.64 o 
   5   6   6       43.06       42.58     19.32 o 
   6   6   6      354.96      322.47     45.27 o 
  -7   7   6      227.27      222.23     26.54 o 
  -6   7   6       71.30       51.17     16.80 o 
  -5   7   6      176.73      175.09     26.16 o 
  -4   7   6        6.14        7.38     15.83 o 
  -3   7   6      279.13      244.40     21.97 o 
  -2   7   6        5.10       12.65     15.59 o 
  -1   7   6      359.52      368.21     20.89 o 
   0   7   6        0.29        2.83     15.76 o 
   1   7   6        7.99       16.21     15.53 o 
   2   7   6       45.32       41.01     15.47 o 
   3   7   6       51.36       58.53     18.43 o 
   4   7   6       89.83      104.02     25.67 o 
   5   7   6      287.01      301.99     46.38 o 
  -4   8   6       91.79       93.63     27.18 o 
  -3   8   6        3.12        0.00     17.79 o 
  -2   8   6      129.31      109.82     25.68 o 
  -1   8   6        7.83       24.38     21.32 o 
   0   8   6      223.89      214.24     23.19 o 
   1   8   6       10.78       18.26     18.51 o 
 -11   0   7        7.98       13.61     19.74 o 
  -9   0   7      115.74      135.52     21.07 o 
  -7   0   7      123.31      108.05     10.02 o 
  -5   0   7     4576.67     4730.21    193.95 o 
  -3   0   7     2125.72     1928.82     95.16 o 
  -1   0   7     2916.83     2963.42     19.98 o 
   1   0   7     3313.66     3611.31     42.69 o 
   3   0   7      165.72      170.98     11.32 o 
   5   0   7     3269.43     3526.21     32.19 o 
   7   0   7      109.83       98.88     24.16 o 
   9   0   7      552.72      656.96     37.08 o 
 -12   1   7       61.05       71.54     30.47 o 
 -11   1   7       69.83       58.32     15.66 o 
 -10   1   7       98.66       97.34     15.59 o 
  -9   1   7       14.57        9.82     11.67 o 
  -8   1   7      198.07      209.66     13.50 o 
  -7   1   7      162.85      166.55      9.06 o 
  -6   1   7      243.48      231.06      8.95 o 
  -5   1   7        3.14        5.80      7.80 o 
  -4   1   7     1504.20     1467.67     14.24 o 
  -3   1   7      285.30      300.07      7.19 o 
  -2   1   7     3274.40     3543.47     25.45 o 
  -1   1   7      301.09      339.21      6.41 o 
   0   1   7     2154.78     2388.91     58.78 o 
   1   1   7      964.76     1173.53     34.47 o 
   2   1   7      142.32      107.33      9.51 o 
   3   1   7      244.65      267.15      8.54 o 
   4   1   7     1709.71     1716.18     18.54 o 
   5   1   7      393.50      352.77     16.06 o 
   6   1   7       28.27       23.28     13.48 o 
   7   1   7     1002.06     1054.62     38.38 o 
   8   1   7      519.79      539.48     31.27 o 
   9   1   7      119.69      133.82     19.04 o 
 -12   2   7       55.82       52.34     22.21 o 
 -11   2   7      289.89      336.17     21.31 o 
 -10   2   7        8.95        0.00     16.18 o 
  -9   2   7      443.43      506.23     31.38 o 
  -8   2   7        4.02        8.11      9.70 o 
  -7   2   7      293.30      282.84     12.50 o 
  -6   2   7       48.55       35.62      8.81 o 
  -5   2   7      332.73      346.88      8.54 o 
  -4   2   7       99.27      108.78      7.13 o 
  -3   2   7        1.73        7.12      5.43 o 
  -2   2   7       76.79       80.32      7.13 o 
  -1   2   7     1973.61     2084.57     16.93 o 
   0   2   7        0.00        0.48      8.58 o 
   1   2   7     1290.66     1207.77     31.51 o 
   2   2   7      561.84      556.54      9.92 o 
   3   2   7      343.69      300.29      9.51 o 
   4   2   7       20.67       16.05      7.67 o 
   5   2   7        2.99        6.14     12.93 o 
   6   2   7      441.12      415.27     18.99 o 
   7   2   7      149.72      145.64     14.79 o 
   8   2   7      332.97      344.25     21.80 o 
   9   2   7      305.79      300.80     23.28 o 
 -12   3   7      521.48      524.86     29.26 o 
 -11   3   7       32.72       33.57     13.53 o 
 -10   3   7      187.41      184.90     17.44 o 
  -9   3   7       13.97       16.56     14.80 o 
  -8   3   7     1100.79     1116.58     89.34 o 
  -7   3   7      569.44      541.37     14.12 o 
  -6   3   7      585.80      613.40     13.24 o 
  -5   3   7      271.06      281.25      7.87 o 
  -4   3   7     1200.67     1227.29     13.13 o 
  -3   3   7      139.25      144.73      9.50 o 
  -2   3   7      121.70      104.03      8.30 o 
  -1   3   7     1533.55     1654.80     16.82 o 
   0   3   7      425.72      392.75      9.68 o 
   1   3   7       41.08       32.07      7.07 o 
   2   3   7     1767.98     1868.19     22.32 o 
   3   3   7       61.65       46.29      9.33 o 
   4   3   7       13.43       11.56      9.11 o 
   5   3   7      292.66      258.29     16.67 o 
   6   3   7      974.61     1005.34     18.92 o 
   7   3   7        7.85       12.18     16.46 o 
   8   3   7      105.49      114.81     20.07 o 
   9   3   7      184.28      220.09     21.87 o 
 -11   4   7      126.21      130.47     21.20 o 
 -10   4   7       23.52       22.55     15.65 o 
  -9   4   7      260.63      274.62     18.97 o 
  -8   4   7       16.65       26.58     16.49 o 
  -7   4   7      218.40      201.02     17.59 o 
  -6   4   7      707.25      705.56     19.10 o 
  -5   4   7     1701.31     1814.04     40.57 o 
  -4   4   7        0.06        7.10      6.75 o 
  -3   4   7     1758.95     1819.57     19.72 o 
  -2   4   7      591.56      673.39     17.44 o 
  -1   4   7      285.84      265.17      9.93 o 
   0   4   7       28.58       31.13      8.59 o 
   1   4   7       80.09       82.00     12.54 o 
   2   4   7       81.77       83.23      9.81 o 
   3   4   7      358.91      370.10     12.85 o 
   4   4   7       29.48       17.87     15.04 o 
   5   4   7     1005.46     1062.34     40.50 o 
   6   4   7        3.23        0.00     15.41 o 
   7   4   7      760.94      683.80     23.17 o 
   8   4   7       10.14       15.47     18.82 o 
 -10   5   7       60.87       70.07     37.69 o 
  -9   5   7        5.90        2.19     26.28 o 
  -8   5   7      316.88      355.75     21.43 o 
  -7   5   7      433.30      460.47     23.79 o 
  -6   5   7        2.59       16.49     12.60 o 
  -5   5   7       63.17       54.38     12.10 o 
  -4   5   7      412.80      393.16     19.74 o 
  -3   5   7       15.73       27.39     14.07 o 
  -2   5   7        1.48        0.00     11.33 o 
  -1   5   7      835.97      850.32     19.53 o 
   0   5   7     1034.26     1135.40     17.97 o 
   1   5   7        0.06        0.95     11.76 o 
   2   5   7      494.85      485.23     15.93 o 
   3   5   7      303.63      306.00     21.96 o 
   4   5   7      333.43      366.88     22.14 o 
   5   5   7        9.88       11.82     18.50 o 
   6   5   7      358.77      369.33     22.91 o 
   7   5   7       10.43       19.87     21.60 o 
  -9   6   7      336.55      313.06     37.89 o 
  -8   6   7        0.85       14.82     19.32 o 
  -7   6   7      859.50      896.33     25.31 o 
  -6   6   7        4.62       11.25     14.58 o 
  -5   6   7      173.15      162.80     16.05 o 
  -4   6   7      128.85      128.00     15.65 o 
  -3   6   7      205.97      186.85     20.21 o 
  -2   6   7      226.85      206.92     18.40 o 
  -1   6   7       17.33       29.88     16.30 o 
   0   6   7       45.40       53.21     14.04 o 
   1   6   7      348.86      328.95     21.63 o 
   2   6   7       16.99       12.16     18.05 o 
   3   6   7      522.23      573.52     31.78 o 
   4   6   7      136.38      163.15     22.08 o 
   5   6   7      142.66      159.57     24.10 o 
   6   6   7        6.55       12.32     20.51 o 
  -7   7   7       26.88       28.11     22.28 o 
  -6   7   7     1292.60     1348.31     27.68 o 
  -5   7   7       72.15       67.03     23.35 o 
  -4   7   7      113.17      110.71     20.40 o 
  -3   7   7      143.41      147.64     20.45 o 
  -2   7   7      473.24      552.97     26.72 o 
  -1   7   7        3.93        3.33     17.01 o 
   0   7   7       10.07        8.37     14.01 o 
   1   7   7        2.90       20.12     16.89 o 
   2   7   7       20.32       18.68     21.35 o 
   3   7   7       20.99       50.20     24.03 o 
   4   7   7      164.01      190.59     29.97 o 
  -3   8   7      153.16      164.21     28.14 o 
  -2   8   7        8.24       18.89     18.70 o 
  -1   8   7      154.55      151.07     25.22 o 
   0   8   7       96.97       44.62     20.81 o 
 -10   0   8       23.14       44.07     25.09 o 
  -8   0   8      252.32      242.59     22.76 o 
  -6   0   8     3029.63     3085.86     28.39 o 
  -4   0   8     3287.30     3208.79    107.53 o 
  -2   0   8      955.99      980.98     20.15 o 
   0   0   8      390.19      372.42     14.50 o 
   2   0   8        1.61        0.02      6.67 o 
   4   0   8      222.53      243.02     21.30 o 
   6   0   8       63.49       72.81     19.15 o 
   8   0   8     2383.30     2713.79     52.83 o 
 -12   1   8       81.63       72.76     30.27 o 
 -11   1   8      253.90      258.07     35.50 o 
 -10   1   8       31.12       33.99     17.52 o 
  -9   1   8      304.76      293.93     18.30 o 
  -8   1   8      172.51      170.56     15.10 o 
  -7   1   8      546.94      553.18     10.69 o 
  -6   1   8        4.58        6.61      7.27 o 
  -5   1   8      947.44      913.73     13.27 o 
  -4   1   8       66.95       61.71      8.29 o 
  -3   1   8     1922.52     1928.45     30.48 o 
  -2   1   8      264.61      280.42      7.10 o 
  -1   1   8     1746.31     1839.97     52.90 o 
   0   1   8      318.77      326.33      7.55 o 
   1   1   8      424.78      460.83      8.36 o 
   2   1   8       61.22       59.57      7.21 o 
   3   1   8      306.91      267.33     10.37 o 
   4   1   8      281.07      258.62     12.50 o 
   5   1   8      414.34      428.50     16.43 o 
   6   1   8      283.45      305.83     18.97 o 
   7   1   8       11.34       10.92     15.89 o 
   8   1   8        0.38        8.76     17.98 o 
   9   1   8      513.37      616.27     29.88 o 
 -12   2   8      388.50      408.66     36.96 o 
 -11   2   8       18.66        4.86     18.88 o 
 -10   2   8      271.93      276.49     18.69 o 
  -9   2   8       50.86       41.53     28.11 o 
  -8   2   8      908.17      997.34     15.33 o 
  -7   2   8      298.84      291.06     14.87 o 
  -6   2   8       93.27      100.31     10.86 o 
  -5   2   8       18.53       15.76      7.02 o 
  -4   2   8     1104.79     1128.91     14.52 o 
  -3   2   8       65.28       55.44      8.45 o 
  -2   2   8      557.52      542.17      9.07 o 
  -1   2   8       78.48       71.15      7.46 o 
   0   2   8     1458.54     1411.40     27.01 o 
   1   2   8       30.14       27.65     10.44 o 
   2   2   8     1519.63     1617.42     21.05 o 
   3   2   8       55.41       65.21      9.42 o 
   4   2   8      205.55      205.10     14.67 o 
   5   2   8        7.83        8.99     11.54 o 
   6   2   8      802.32      844.09     20.39 o 
   7   2   8      636.15      646.63     19.87 o 
   8   2   8       13.14        0.27     19.78 o 
 -11   3   8      106.82      126.87     22.79 o 
 -10   3   8       33.99       23.16     23.59 o 
  -9   3   8       43.32       40.91     23.11 o 
  -8   3   8      156.78      145.55     17.92 o 
  -7   3   8      466.14      454.55     16.27 o 
  -6   3   8      217.68      210.85     14.79 o 
  -5   3   8      680.22      654.13     15.40 o 
  -4   3   8       55.84       67.24      9.96 o 
  -3   3   8      669.75      668.57     15.44 o 
  -2   3   8      213.80      200.28      9.28 o 
  -1   3   8      337.23      363.46     11.24 o 
   0   3   8      233.33      231.32     13.61 o 
   1   3   8      786.92      834.49     12.96 o 
   2   3   8      156.76      147.08     10.34 o 
   3   3   8       78.43       75.94     11.00 o 
   4   3   8      271.24      263.29     16.68 o 
   5   3   8      843.35      865.03     17.24 o 
   6   3   8        0.73        0.00     12.44 o 
   7   3   8      577.26      622.11     23.86 o 
   8   3   8      622.32      608.13     21.61 o 
 -11   4   8        0.02        0.00     25.70 o 
 -10   4   8       60.59       80.42     28.08 o 
  -9   4   8       91.39       80.09     28.41 o 
  -8   4   8      223.11      233.44     20.67 o 
  -7   4   8       16.29        7.24     14.41 o 
  -6   4   8      111.15      102.17     15.73 o 
  -5   4   8        5.56       14.00     11.21 o 
  -4   4   8      664.73      697.54     14.16 o 
  -3   4   8      218.60      233.01     13.91 o 
  -2   4   8      382.56      340.50     12.23 o 
  -1   4   8        0.46        6.44      7.56 o 
   0   4   8      584.78      574.52     11.64 o 
   1   4   8       58.84       42.38     11.82 o 
   2   4   8      222.90      214.66     12.99 o 
   3   4   8      440.93      432.67     14.14 o 
   4   4   8      177.51      159.11     16.95 o 
   5   4   8       25.83       21.74     15.95 o 
   6   4   8      503.95      530.94     26.92 o 
   7   4   8       82.22       65.93     20.42 o 
 -10   5   8       14.92       18.10     31.29 o 
  -9   5   8      425.95      457.08     39.49 o 
  -8   5   8       45.29       31.53     19.46 o 
  -7   5   8     1050.81     1190.56     40.22 o 
  -6   5   8       23.67       16.51     14.29 o 
  -5   5   8      171.54      151.88     14.25 o 
  -4   5   8      115.47       99.71     13.91 o 
  -3   5   8       60.35       52.82     10.57 o 
  -2   5   8       33.84       38.58     14.08 o 
  -1   5   8       42.95       49.52     16.98 o 
   0   5   8       68.12       71.27     12.62 o 
   1   5   8      708.25      738.67     24.35 o 
   2   5   8        2.01        7.50     16.04 o 
   3   5   8      960.42     1032.55     19.83 o 
   4   5   8       30.30       18.35     18.71 o 
   5   5   8       12.95       34.28     21.09 o 
   6   5   8       37.29       27.63     19.57 o 
  -8   6   8      506.88      520.42     27.82 o 
  -7   6   8       43.78       41.12     17.89 o 
  -6   6   8       15.72        0.00     17.21 o 
  -5   6   8      872.66      838.69     25.58 o 
  -4   6   8      165.00      147.70     19.40 o 
  -3   6   8        1.69        1.32     16.02 o 
  -2   6   8      211.84      192.82     20.72 o 
  -1   6   8       18.91       14.71     14.31 o 
   0   6   8      135.92      146.22     19.71 o 
   1   6   8       37.87        7.62     14.32 o 
   2   6   8      296.55      322.61     19.33 o 
   3   6   8       60.93       73.93     20.45 o 
   4   6   8      683.85      722.53     28.55 o 
   5   6   8      139.43      127.31     24.73 o 
  -6   7   8       82.68       51.39     17.62 o 
  -5   7   8        3.19        9.29     18.96 o 
  -4   7   8       28.68       19.46     21.01 o 
  -3   7   8      655.93      693.37     55.59 o 
  -2   7   8       30.07       22.91     18.27 o 
  -1   7   8      114.61      126.11     21.70 o 
   0   7   8      242.06      209.98     22.25 o 
   1   7   8      392.70      372.34     24.89 o 
   2   7   8        0.58        2.03     18.81 o 
   3   7   8      163.51      135.05     24.07 o 
 -11   0   9      225.22      261.55     33.84 o 
  -9   0   9       51.65       37.79     20.81 o 
  -7   0   9     2036.38     2096.59     70.85 o 
  -5   0   9     1142.55     1172.99     26.37 o 
  -3   0   9     1637.03     1565.75     41.54 o 
  -1   0   9        2.27        4.55      7.75 o 
   1   0   9       37.22       15.26     11.96 o 
   3   0   9      137.18      164.92     13.06 o 
   5   0   9       40.84       25.70     20.97 o 
   7   0   9     1255.80     1355.06     39.39 o 
 -12   1   9      154.77      169.36     29.99 o 
 -11   1   9       34.71       52.65     29.87 o 
 -10   1   9      789.70      829.09     44.00 o 
  -9   1   9        0.04        1.03     12.91 o 
  -8   1   9      445.12      439.29     15.92 o 
  -7   1   9        0.05        5.60      7.87 o 
  -6   1   9      748.58      746.30     22.37 o 
  -5   1   9        3.59       15.00     10.31 o 
  -4   1   9      754.55      774.67     14.75 o 
  -3   1   9       75.17       65.01      7.60 o 
  -2   1   9      699.70      731.39     16.53 o 
  -1   1   9        7.34        8.06      6.75 o 
   0   1   9      273.25      274.73      7.49 o 
   1   1   9       85.40       71.71     10.98 o 
   2   1   9      320.49      326.99     17.16 o 
   3   1   9      110.15      112.67      9.20 o 
   4   1   9      334.12      336.32     14.73 o 
   5   1   9        8.28       10.49     11.80 o 
   6   1   9      558.84      619.60     23.26 o 
   7   1   9       36.56       48.38     17.35 o 
   8   1   9      275.52      317.89     24.52 o 
 -12   2   9        3.11       11.44     26.25 o 
 -11   2   9      196.46      176.44     39.15 o 
 -10   2   9        6.95       18.04     28.52 o 
  -9   2   9      298.68      334.58     32.43 o 
  -8   2   9      280.36      285.40     14.24 o 
  -7   2   9      620.45      610.53     15.88 o 
  -6   2   9        9.99        8.05      8.70 o 
  -5   2   9      677.33      726.70     11.78 o 
  -4   2   9      286.11      292.90     11.14 o 
  -3   2   9      765.47      753.29     13.57 o 
  -2   2   9      568.12      541.99     19.34 o 
  -1   2   9     1041.27      973.83     13.77 o 
   0   2   9       25.27       37.13      8.86 o 
   1   2   9      932.34      976.18     30.20 o 
   2   2   9       14.76        8.67      9.48 o 
   3   2   9      390.47      376.72     12.41 o 
   4   2   9        9.98       14.91     13.45 o 
   5   2   9      348.80      397.80     25.13 o 
   6   2   9      219.43      229.59     18.97 o 
   7   2   9        2.45        3.33     18.29 o 
   8   2   9       28.01       50.09     21.00 o 
 -11   3   9      208.16      205.82     36.41 o 
 -10   3   9       56.27       47.04     25.22 o 
  -9   3   9       50.81       47.37     28.93 o 
  -8   3   9      370.99      380.57     29.69 o 
  -7   3   9        4.21        6.66     12.46 o 
  -6   3   9     1095.19     1151.24     19.76 o 
  -5   3   9      203.49      180.02     10.52 o 
  -4   3   9     1078.00     1081.56     24.39 o 
  -3   3   9      274.14      240.62     12.75 o 
  -2   3   9      432.27      468.50     18.05 o 
  -1   3   9      148.02      143.82      8.97 o 
   0   3   9      441.38      475.28     11.13 o 
   1   3   9       80.72       81.31      9.56 o 
   2   3   9      216.18      242.98     17.39 o 
   3   3   9      441.39      437.14     17.45 o 
   4   3   9      142.85      148.58     17.56 o 
   5   3   9      111.16       86.36     18.97 o 
   6   3   9      290.67      299.17     23.58 o 
   7   3   9        8.72        8.96     17.93 o 
 -10   4   9        2.06        0.76     28.91 o 
  -9   4   9      219.84      197.71     37.55 o 
  -8   4   9       11.64       19.41     17.49 o 
  -7   4   9      722.64      798.99     22.01 o 
  -6   4   9       74.14       71.56     14.78 o 
  -5   4   9       13.80       18.69     12.40 o 
  -4   4   9       69.52       53.56     10.67 o 
  -3   4   9      779.48      802.61     16.85 o 
  -2   4   9       42.49       31.52     12.69 o 
  -1   4   9      212.21      214.95     10.64 o 
   0   4   9        1.52        6.55     11.91 o 
   1   4   9      141.83      142.81     12.43 o 
   2   4   9        2.42        4.28     10.36 o 
   3   4   9      434.86      421.32     17.31 o 
   4   4   9       93.15       83.54     19.64 o 
   5   4   9      617.73      625.58     26.05 o 
   6   4   9        2.02        3.87     16.26 o 
  -9   5   9       62.30       61.72     33.06 o 
  -8   5   9      193.55      207.41     22.98 o 
  -7   5   9       69.17       60.61     14.63 o 
  -6   5   9       95.17       90.77     15.36 o 
  -5   5   9       11.49       11.97     15.97 o 
  -4   5   9      235.89      231.89     16.62 o 
  -3   5   9        2.07        6.01     11.21 o 
  -2   5   9      293.74      257.89     26.72 o 
  -1   5   9        0.00       10.79     10.84 o 
   0   5   9      949.79      976.29     33.79 o 
   1   5   9        1.89        7.73     11.00 o 
   2   5   9     1183.15     1294.08     21.70 o 
   3   5   9       86.02       70.90     16.84 o 
   4   5   9      103.49       92.45     24.06 o 
   5   5   9       41.95       34.08     19.50 o 
  -8   6   9      193.15      191.30     26.39 o 
  -7   6   9       10.21        0.00     21.72 o 
  -6   6   9      462.35      458.36     21.20 o 
  -5   6   9      324.35      329.57     19.71 o 
  -4   6   9       16.85       14.84     17.83 o 
  -3   6   9      261.48      277.44     21.80 o 
  -2   6   9      504.02      484.76     22.90 o 
  -1   6   9      312.16      324.77     29.75 o 
   0   6   9        0.53        6.16     16.39 o 
   1   6   9      817.82      850.47     36.38 o 
   2   6   9       55.41       51.15     22.15 o 
   3   6   9      353.78      363.03     40.35 o 
   4   6   9       13.15       26.94     20.98 o 
  -5   7   9      117.30       78.74     22.48 o 
  -4   7   9      177.56      206.44     26.62 o 
  -3   7   9      179.31      148.67     25.14 o 
  -2   7   9       70.09       66.65     20.46 o 
  -1   7   9      112.07      100.96     21.99 o 
   0   7   9       16.12       26.83     18.53 o 
   1   7   9        7.44       11.90     17.95 o 
 -12   0  10      886.44     1117.58     42.71 o 
 -10   0  10      137.56      160.59     27.97 o 
  -8   0  10       97.01      124.05     15.45 o 
  -6   0  10     2385.64     2466.00     71.91 o 
  -4   0  10     1191.70     1184.99     30.90 o 
  -2   0  10      518.45      477.13     36.29 o 
   0   0  10      412.69      347.45     18.06 o 
   2   0  10      395.62      365.43     14.02 o 
   4   0  10      494.29      553.50     24.22 o 
   6   0  10      960.34     1041.59     34.14 o 
 -12   1  10        2.51       19.08     26.34 o 
 -11   1  10      291.73      353.03     38.49 o 
 -10   1  10       54.84       31.24     16.82 o 
  -9   1  10      797.25      787.38     20.92 o 
  -8   1  10      480.16      478.81     15.21 o 
  -7   1  10      609.07      597.43     14.45 o 
  -6   1  10      163.16      140.98      9.28 o 
  -5   1  10      748.47      750.99     14.27 o 
  -4   1  10      277.29      270.27     11.24 o 
  -3   1  10      449.42      479.02      9.53 o 
  -2   1  10       73.04       59.97      8.87 o 
  -1   1  10      214.79      233.97     15.80 o 
   0   1  10       77.28       72.43     12.50 o 
   1   1  10      143.35      157.32     13.38 o 
   2   1  10       33.81       36.15     12.93 o 
   3   1  10      307.35      309.83     14.05 o 
   4   1  10       77.68       67.21     24.73 o 
   5   1  10      430.97      472.75     21.02 o 
   6   1  10       25.00       28.98     17.35 o 
   7   1  10      497.96      573.63     27.45 o 
 -11   2  10       39.18       71.72     33.33 o 
 -10   2  10      969.97     1028.71     35.44 o 
  -9   2  10       70.73       74.98     32.31 o 
  -8   2  10      264.40      256.80     13.09 o 
  -7   2  10      102.97      100.58     11.82 o 
  -6   2  10      945.44     1007.06     16.37 o 
  -5   2  10      419.83      445.88     12.22 o 
  -4   2  10      300.51      277.98     10.46 o 
  -3   2  10        2.12        2.66      7.24 o 
  -2   2  10      501.81      473.32     10.45 o 
  -1   2  10       76.64       68.81      8.42 o 
   0   2  10      173.47      166.57     11.82 o 
   1   2  10       23.40       25.08      8.33 o 
   2   2  10      504.37      515.03     11.92 o 
   3   2  10        7.34        7.89     10.92 o 
   4   2  10      283.62      302.92     30.10 o 
   5   2  10       40.88       48.47     28.99 o 
   6   2  10       42.86       32.97     23.27 o 
   7   2  10        2.27        3.56     28.87 o 
 -11   3  10      323.64      324.50     48.22 o 
 -10   3  10       12.32       16.73     31.21 o 
  -9   3  10       53.56       55.83     28.14 o 
  -8   3  10      114.75      116.87     17.99 o 
  -7   3  10      630.77      617.99     21.37 o 
  -6   3  10       50.37       52.02     10.31 o 
  -5   3  10        1.42        8.42      8.19 o 
  -4   3  10       13.93        4.88     10.07 o 
  -3   3  10     1136.28     1138.83     20.84 o 
  -2   3  10      199.45      164.14     12.25 o 
  -1   3  10      217.21      242.00     12.91 o 
   0   3  10      157.91      140.96     12.77 o 
   1   3  10      565.67      538.87     13.20 o 
   2   3  10      351.08      354.74     16.14 o 
   3   3  10      670.33      677.90     17.95 o 
   4   3  10       97.70      103.89     20.51 o 
   5   3  10      153.03      148.13     20.26 o 
   6   3  10        4.30       10.80     16.23 o 
 -10   4  10        6.73       13.46     34.81 o 
  -9   4  10       35.33       31.18     27.84 o 
  -8   4  10      452.74      502.16     26.67 o 
  -7   4  10      102.18       84.81     16.89 o 
  -6   4  10       73.42       68.17     14.57 o 
  -5   4  10      767.43      800.62     29.83 o 
  -4   4  10     2438.71     2618.73     52.48 o 
  -3   4  10       35.92       30.57     10.90 o 
  -2   4  10      885.49      957.34     16.95 o 
  -1   4  10      214.10      166.81     12.21 o 
   0   4  10      229.65      206.31     14.65 o 
   1   4  10       71.69       48.95     14.94 o 
   2   4  10      119.89      114.57     19.93 o 
   3   4  10       13.68       13.61     20.80 o 
   4   4  10      329.03      373.55     21.98 o 
   5   4  10       33.34       46.20     21.06 o 
   6   4  10      613.34      673.08     29.79 o 
  -9   5  10       97.76      104.90     22.00 o 
  -8   5  10       39.76       28.51     19.73 o 
  -7   5  10      158.81      169.09     25.95 o 
  -6   5  10      774.09      783.02     22.53 o 
  -5   5  10      406.12      420.44     22.21 o 
  -4   5  10      175.97      171.06     18.95 o 
  -3   5  10      334.16      340.03     19.04 o 
  -2   5  10       38.72       43.87     19.15 o 
  -1   5  10      259.78      250.32     19.71 o 
   0   5  10      319.67      298.66     17.86 o 
   1   5  10      829.95      878.20     27.57 o 
   2   5  10       15.97       13.48     16.11 o 
   3   5  10      209.21      237.31     23.66 o 
   4   5  10       54.00       46.60     23.99 o 
  -7   6  10       50.97       39.38     21.09 o 
  -6   6  10        5.78        9.10     19.30 o 
  -5   6  10      187.03      163.28     19.74 o 
  -4   6  10      143.38      155.06     23.54 o 
  -3   6  10        8.87        0.91     17.41 o 
  -2   6  10      104.70      118.70     24.24 o 
  -1   6  10        0.00        5.18     17.42 o 
   0   6  10      846.20      915.75     27.39 o 
   1   6  10        7.31       11.31     21.21 o 
   2   6  10      357.80      342.45     25.79 o 
   3   6  10       54.39       60.83     21.92 o 
  -4   7  10        0.04        0.00     22.15 o 
  -3   7  10       69.23       74.96     26.95 o 
  -2   7  10       24.65       28.12     24.14 o 
  -1   7  10      689.39      626.82     28.59 o 
 -11   0  11      143.32      143.71     36.17 o 
  -9   0  11      977.17     1015.91     31.45 o 
  -7   0  11      436.00      473.29     18.52 o 
  -5   0  11     2053.11     2126.18     28.44 o 
  -3   0  11     2303.82     2278.29     73.27 o 
  -1   0  11       94.28       98.43     13.48 o 
   1   0  11        1.46        3.27     15.08 o 
   3   0  11     1049.36     1029.06     28.60 o 
 -11   1  11       10.03       17.09     25.30 o 
 -10   1  11      460.37      471.39     23.25 o 
  -9   1  11      230.46      194.36     19.60 o 
  -8   1  11       96.42      112.03     15.93 o 
  -7   1  11      147.08      110.58     11.43 o 
  -6   1  11      677.58      640.02     13.29 o 
  -5   1  11       69.54       76.08      9.82 o 
  -4   1  11       75.78       69.62     11.37 o 
  -3   1  11     1205.31     1165.47     21.58 o 
  -2   1  11     1679.98     1743.62     25.49 o 
  -1   1  11       44.74       29.73     11.94 o 
   0   1  11      193.08      191.48     13.92 o 
   1   1  11      415.99      352.83     22.23 o 
   2   1  11      434.18      427.54     29.18 o 
   3   1  11        0.02        4.30     13.60 o 
   4   1  11      631.63      652.83     26.53 o 
   5   1  11       66.01       63.60     25.77 o 
   6   1  11      216.53      203.30     33.91 o 
 -11   2  11      747.52      904.90     48.07 o 
 -10   2  11        4.97       15.54     25.44 o 
  -9   2  11       87.97       92.33     18.40 o 
  -8   2  11       40.25       29.30     14.14 o 
  -7   2  11      132.02      143.51     14.44 o 
  -6   2  11       20.15       15.57      9.79 o 
  -5   2  11       87.67       77.49     11.67 o 
  -4   2  11     1327.62     1408.10     19.50 o 
  -3   2  11     2139.87     2314.82     29.60 o 
  -2   2  11      425.72      409.29     17.03 o 
  -1   2  11     1117.49     1163.60     15.69 o 
   0   2  11        0.01        2.04      6.88 o 
   1   2  11     1246.76     1221.85     27.26 o 
   2   2  11      307.53      272.50     13.63 o 
   3   2  11      299.44      300.13     13.22 o 
   4   2  11        9.02       25.71     24.37 o 
   5   2  11      110.22      107.40     32.55 o 
   6   2  11       32.43       45.31     32.05 o 
 -10   3  11      218.51      242.25     39.74 o 
  -9   3  11        2.82        0.00     30.18 o 
  -8   3  11      572.02      572.03     44.53 o 
  -7   3  11       39.81       35.40     15.08 o 
  -6   3  11      431.67      468.24     17.46 o 
  -5   3  11     1199.17     1225.80     31.16 o 
  -4   3  11      754.00      725.72     17.83 o 
  -3   3  11      146.61      156.19     14.31 o 
  -2   3  11       77.44       79.37     10.76 o 
  -1   3  11      105.47       91.85     10.74 o 
   0   3  11       38.34       46.52     10.51 o 
   1   3  11      773.23      730.69     16.00 o 
   2   3  11      584.65      646.11     18.93 o 
   3   3  11      104.93       98.08     18.42 o 
   4   3  11      288.82      302.18     21.95 o 
   5   3  11        0.30        6.43     27.43 o 
 -10   4  11      159.37      167.38     43.54 o 
  -9   4  11      247.92      254.50     25.92 o 
  -8   4  11       30.14       14.09     20.85 o 
  -7   4  11      352.64      344.37     22.40 o 
  -6   4  11       29.65       21.08     13.17 o 
  -5   4  11      149.35      155.64     14.11 o 
  -4   4  11      155.11      136.33     15.39 o 
  -3   4  11      412.98      418.58     14.73 o 
  -2   4  11        0.47        0.00     15.69 o 
  -1   4  11       16.35       31.13     10.64 o 
   0   4  11      163.66      155.87     15.41 o 
   1   4  11      172.97      142.76     15.10 o 
   2   4  11       48.40       48.39     14.44 o 
   3   4  11      158.93      180.41     21.47 o 
   4   4  11       17.98       20.88     18.92 o 
   5   4  11       99.93       70.33     22.95 o 
  -8   5  11      100.06       97.66     24.94 o 
  -7   5  11        0.00       20.65     21.22 o 
  -6   5  11      111.03       92.83     21.47 o 
  -5   5  11       29.20       26.09     19.02 o 
  -4   5  11      761.15      772.53     31.50 o 
  -3   5  11        7.44        0.00     15.03 o 
  -2   5  11      142.93      132.09     19.42 o 
  -1   5  11        0.56        4.62     14.34 o 
   0   5  11     1077.78     1061.94     22.22 o 
   1   5  11        2.25        8.80     17.36 o 
   2   5  11      158.57      149.41     20.06 o 
   3   5  11        0.19        8.30     21.22 o 
  -6   6  11       16.21       28.79     21.00 o 
  -5   6  11      281.08      280.08     21.46 o 
  -4   6  11        1.84        0.00     17.51 o 
  -3   6  11      448.78      471.40     26.57 o 
  -2   6  11       26.21       18.02     17.83 o 
  -1   6  11      821.53      783.42     28.27 o 
   0   6  11        4.31        8.13     19.16 o 
   1   6  11       70.18       72.96     19.09 o 
 -10   0  12       74.79       65.57     27.17 o 
  -8   0  12       15.06       44.58     14.66 o 
  -6   0  12     1387.14     1421.90     73.20 o 
  -4   0  12       14.49       24.45     15.28 o 
  -2   0  12     4061.83     4224.32    155.44 o 
   0   0  12       38.21       38.76     19.88 o 
   2   0  12     1291.00     1228.75     34.31 o 
 -11   1  12      334.50      354.30     24.08 o 
 -10   1  12       52.94       48.98     19.06 o 
  -9   1  12      367.37      343.26     23.19 o 
  -8   1  12      131.07      118.76     12.59 o 
  -7   1  12       32.08       41.18     11.35 o 
  -6   1  12      108.14       84.78     11.41 o 
  -5   1  12      272.82      237.62     13.21 o 
  -4   1  12       98.90       82.34     11.38 o 
  -3   1  12        4.16        5.15     11.31 o 
  -2   1  12      732.22      719.53     15.28 o 
  -1   1  12     1936.18     1985.82     28.59 o 
   0   1  12       51.92       26.02     13.19 o 
   1   1  12       83.99      103.88     16.97 o 
   2   1  12      465.37      404.80     25.47 o 
   3   1  12      944.81     1001.42     31.29 o 
 -10   2  12      208.65      172.55     32.71 o 
  -9   2  12        0.85        0.00     16.70 o 
  -8   2  12      269.16      246.35     17.41 o 
  -7   2  12      140.44      117.80     14.31 o 
  -6   2  12       24.18       20.38     16.79 o 
  -5   2  12      181.00      160.54     13.03 o 
  -4   2  12      183.29      188.90     13.85 o 
  -3   2  12      381.03      385.48     12.71 o 
  -2   2  12        7.97       18.28     14.74 o 
  -1   2  12      327.32      334.93     19.16 o 
   0   2  12      484.66      503.94     20.95 o 
   1   2  12      245.48      218.97     17.92 o 
   2   2  12      462.80      451.34     23.64 o 
   3   2  12       67.75       48.80     22.69 o 
   4   2  12      302.98      258.22     32.01 o 
   5   2  12       17.99        4.43     28.56 o 
 -10   3  12        0.05        4.01     29.78 o 
  -9   3  12       98.36       89.16     21.14 o 
  -8   3  12       92.13       80.56     17.82 o 
  -7   3  12      309.48      324.72     18.46 o 
  -6   3  12       88.08       66.03     15.85 o 
  -5   3  12      855.11      881.72     19.25 o 
  -4   3  12        0.45        1.92     12.83 o 
  -3   3  12      609.41      589.44     15.62 o 
  -2   3  12      355.26      384.87     18.61 o 
  -1   3  12       47.97       53.02     12.10 o 
   0   3  12      162.99      147.21     13.22 o 
   1   3  12      578.03      500.74     33.88 o 
   2   3  12        5.41        6.40     14.11 o 
   3   3  12       34.32       58.10     28.27 o 
   4   3  12        5.98       24.57     27.37 o 
  -9   4  12       55.64       43.95     19.86 o 
  -8   4  12      320.27      302.03     23.74 o 
  -7   4  12       70.63       55.93     16.85 o 
  -6   4  12      186.96      189.70     17.39 o 
  -5   4  12       83.09       81.55     15.67 o 
  -4   4  12      682.05      672.32     22.07 o 
  -3   4  12        5.87       11.82     12.01 o 
  -2   4  12      332.73      306.81     20.39 o 
  -1   4  12      344.84      339.96     15.07 o 
   0   4  12      591.77      610.22     21.85 o 
   1   4  12        5.95       16.65     15.81 o 
   2   4  12       56.45       69.67     21.27 o 
   3   4  12        4.45       14.54     20.50 o 
  -7   5  12      241.09      225.58     20.90 o 
  -6   5  12       29.48       31.76     16.89 o 
  -5   5  12      146.12      127.18     18.12 o 
  -4   5  12       48.61       38.76     16.04 o 
  -3   5  12      350.36      333.03     39.15 o 
  -2   5  12       11.44       14.58     19.62 o 
  -1   5  12      110.49      109.20     22.18 o 
   0   5  12       21.23       12.01     16.39 o 
   1   5  12      269.73      273.97     23.40 o 
   2   5  12        0.06       12.90     21.65 o 
  -4   6  12      204.10      208.57     28.71 o 
  -3   6  12       21.44       31.91     23.10 o 
  -2   6  12      264.45      268.41     25.19 o 
  -1   6  12       18.18       16.35     20.14 o 
  -9   0  13       44.78       51.38     23.42 o 
  -7   0  13      213.70      204.68     20.54 o 
  -5   0  13      324.77      350.27     19.69 o 
  -3   0  13       72.42       62.62     15.22 o 
  -1   0  13      154.66      154.63     30.90 o 
   1   0  13      137.32      141.90     23.65 o 
   3   0  13     1501.18     1380.07     35.70 o 
 -10   1  13      172.79      215.09     39.34 o 
  -9   1  13        0.01       13.88     19.91 o 
  -8   1  13      201.98      208.52     15.46 o 
  -7   1  13       13.39       18.15     11.57 o 
  -6   1  13      141.87      150.88     16.15 o 
  -5   1  13      144.68      128.45     15.82 o 
  -4   1  13      475.10      474.73     16.81 o 
  -3   1  13      473.85      419.77     18.71 o 
  -2   1  13      895.53      916.39     18.11 o 
  -1   1  13      347.23      314.67     19.04 o 
   0   1  13      272.41      261.54     19.69 o 
   1   1  13       22.60       12.67     14.11 o 
   2   1  13      349.74      361.15     29.43 o 
   3   1  13      424.55      408.12     26.58 o 
 -10   2  13       23.46       25.49     33.37 o 
  -9   2  13       96.44       82.08     20.32 o 
  -8   2  13        0.79        1.29     16.71 o 
  -7   2  13       21.68       31.52     12.24 o 
  -6   2  13       45.38       51.79     13.15 o 
  -5   2  13      525.82      559.32     25.41 o 
  -4   2  13       25.22       24.54     13.11 o 
  -3   2  13      230.06      227.98     15.71 o 
  -2   2  13      248.56      238.93     17.19 o 
  -1   2  13     2568.81     2655.36     34.63 o 
   0   2  13        0.11        3.62     14.58 o 
   1   2  13      265.34      265.97     19.88 o 
   2   2  13       52.72       37.86     17.48 o 
  -9   3  13        0.40       16.79     21.60 o 
  -8   3  13       97.03       81.53     18.51 o 
  -7   3  13        9.18       15.34     16.26 o 
  -6   3  13      114.69      114.54     14.22 o 
  -5   3  13        0.68        1.32     11.15 o 
  -4   3  13      362.78      376.01     16.03 o 
  -3   3  13       13.40       13.11     11.05 o 
  -2   3  13       15.10       11.82     16.36 o 
  -1   3  13        6.83        7.85     14.37 o 
   0   3  13     1312.45     1380.36     27.27 o 
   1   3  13       37.24       20.69     26.16 o 
   2   3  13      118.52      109.92     29.68 o 
   3   3  13      127.61      108.51     26.27 o 
  -8   4  13        8.99       20.46     22.72 o 
  -7   4  13      704.61      706.41     46.77 o 
  -6   4  13      111.02       69.36     19.49 o 
  -5   4  13      221.12      229.47     16.32 o 
  -4   4  13       67.69       69.05     14.83 o 
  -3   4  13      238.54      222.94     13.86 o 
  -2   4  13       90.17       73.56     15.20 o 
  -1   4  13       53.65       32.46     17.80 o 
   0   4  13      449.33      480.36     33.15 o 
   1   4  13       87.58       67.22     21.73 o 
   2   4  13        0.23       19.44     17.04 o 
  -6   5  13      280.04      302.30     26.33 o 
  -5   5  13      189.75      139.12     22.88 o 
  -4   5  13      511.72      524.64     22.02 o 
  -3   5  13        0.22       11.43     21.43 o 
  -2   5  13      170.24      194.93     24.27 o 
  -1   5  13      306.40      308.34     26.25 o 
   0   5  13       40.31       26.07     19.77 o 
  -8   0  14      194.49      182.18     24.50 o 
  -6   0  14      483.25      482.68     23.47 o 
  -4   0  14      670.81      647.98     26.60 o 
  -2   0  14        5.21        3.71     14.07 o 
   0   0  14      460.76      469.23     41.75 o 
   2   0  14      443.25      402.79     32.84 o 
  -9   1  14      128.03      164.45     22.80 o 
  -8   1  14        8.30       11.47     17.37 o 
  -7   1  14      111.45      112.22     14.94 o 
  -6   1  14      258.53      242.74     18.34 o 
  -5   1  14      278.28      294.43     19.15 o 
  -4   1  14      127.55      139.46     17.91 o 
  -3   1  14      710.79      738.27     24.68 o 
  -2   1  14       11.69       14.99     10.87 o 
  -1   1  14      653.72      638.69     16.66 o 
   0   1  14       53.12       41.99     14.03 o 
   1   1  14      236.68      254.74     21.35 o 
   2   1  14       74.17       75.13     17.61 o 
   3   1  14      159.81      116.87     31.20 o 
  -9   2  14        5.82       13.27     15.35 o 
  -8   2  14       56.16       75.08     15.88 o 
  -7   2  14       53.22       45.81     14.75 o 
  -6   2  14      225.45      226.76     19.30 o 
  -5   2  14        0.51        6.57     13.98 o 
  -4   2  14      501.23      488.83     19.27 o 
  -3   2  14      122.58      115.32     19.00 o 
  -2   2  14      588.57      608.28     25.00 o 
  -1   2  14       14.72       21.20     15.84 o 
   0   2  14      439.77      403.00     21.71 o 
   1   2  14        3.30        7.99     16.62 o 
   2   2  14       28.58       40.41     26.07 o 
  -8   3  14       45.09       43.26     19.09 o 
  -7   3  14      544.13      511.22     25.24 o 
  -6   3  14       10.56       19.82     18.65 o 
  -5   3  14      247.29      242.92     18.12 o 
  -4   3  14        3.26        5.10     17.40 o 
  -3   3  14      217.96      199.37     23.08 o 
  -2   3  14        7.76        0.73     19.03 o 
  -1   3  14       97.68       93.50     22.85 o 
   0   3  14      139.16      116.14     21.56 o 
   1   3  14       44.33       42.79     29.28 o 
   2   3  14        9.58        0.00     29.72 o 
  -7   4  14       48.44       40.20     21.30 o 
  -6   4  14       63.37       78.03     17.61 o 
  -5   4  14       53.02       54.47     17.65 o 
  -4   4  14      215.19      207.15     15.08 o 
  -3   4  14       37.38       38.16     17.74 o 
  -2   4  14       21.20       23.32     20.60 o 
  -1   4  14       89.57       57.25     34.31 o 
   0   4  14      633.99      662.55     42.62 o 
  -7   0  15      716.04      824.23     30.21 o 
  -5   0  15     1024.84     1069.12     31.21 o 
  -3   0  15      338.05      297.84     21.77 o 
  -1   0  15      122.83      127.99     20.14 o 
   1   0  15      254.15      270.90     21.77 o 
  -8   1  15      234.07      253.61     25.48 o 
  -7   1  15       46.04       59.91     16.24 o 
  -6   1  15      381.26      371.89     19.88 o 
  -5   1  15       22.07       30.25     13.46 o 
  -4   1  15      221.89      199.99     15.23 o 
  -3   1  15        6.64       16.83     18.03 o 
  -2   1  15      474.32      443.38     24.87 o 
  -1   1  15       13.33        6.41     16.38 o 
   0   1  15      214.22      204.81     14.60 o 
   1   1  15       57.12       48.80     18.75 o 
  -8   2  15      173.33      175.49     18.71 o 
  -7   2  15      106.67       75.16     22.08 o 
  -6   2  15       25.72       33.96     13.43 o 
  -5   2  15      144.56      124.81     23.87 o 
  -4   2  15       93.07       98.15     23.13 o 
  -3   2  15      603.16      664.60     22.97 o 
  -2   2  15       33.36       33.81     21.63 o 
  -1   2  15       36.93       43.64     18.66 o 
   0   2  15       11.88       13.26     16.49 o 
   1   2  15      207.88      207.18     28.18 o 
  -6   3  15      159.77      138.17     20.35 o 
  -5   3  15        7.26       15.71     20.48 o 
  -4   3  15      263.89      241.83     19.27 o 
  -3   3  15       11.95        9.32     22.28 o 
  -2   3  15       80.71       83.42     17.83 o 
  -1   3  15       21.86       13.82     21.95 o 
   0   3  15      147.94      103.16     33.45 o 
  -6   0  16      290.64      241.17     25.95 o 
  -4   0  16       18.55       16.21     19.46 o 
  -2   0  16      132.29      124.20     24.29 o 
   0   0  16       36.51       34.70     20.23 o 
  -6   1  16      105.84      114.45     18.95 o 
  -5   1  16      183.79      158.68     21.66 o 
  -4   1  16       10.62       10.55     15.34 o 
  -3   1  16      123.52      124.91     16.09 o 
  -2   1  16        2.10       19.73     21.86 o 
  -1   1  16      122.51      115.28     17.18 o 
  -5   2  16       21.40       25.06     15.71 o 
  -4   2  16      311.30      339.83     19.44 o 
  -3   2  16        2.59        9.05     15.82 o 
  -2   2  16      473.70      516.52     22.66 o 
                                                 
